# Supplementary material for: Alterations of the Human Skin N- and O-Glycome in Basal Cell Carcinoma and Squamous Cell Carcinoma
Source: Front Oncol. 2018 Mar 21;8:70. doi: 10.3389/fonc.2018.00070 (PMC5871710; doi:10.3389/fonc.2018.00070)
Supplement: Supplementary file 1 [file Data_Sheet_1.xlsx]

## Sheet: 1
m/z	z	I	FWHM
389.1		327	0.22
407.14		112	0.23
527.14		139	0.23
569.18	1-	1765	0.27
570.12	1-	431	0.23
587.12		278	0.27
689.18		205	0.23
707.15		120	0.18

## Sheet: 2
m/z	z	I	FWHM
221.04	1-	526	0.15
222.07	1-	121	0.17
280.47	3-	101	0.08
280.66	3-	141	0.07
281.03		747	0.2
341.08	1-	1199	0.21
342.05	1-	175	0.13
366.12		140	0.1
383.1	1-	1065	0.25
384.14	1-	247	0.13
407.12	1-	820	0.26
408.13	1-	140	0.3
425.06	1-	539	0.17
426.06	1-	145	0.12
443.04		291	0.19
526.13		493	0.19
587.16		214	0.24
629.19		148	0.23
647.17	1-	529	0.22
648.24	1-	155	0.26
689.2	1-	863	0.28
690.18	1-	157	0.24
707.17	1-	651	0.23
708.12	1-	202	0.22
729.24		189	0.12
730.21	1-	187	0.15
731.14	1-	252	0.21
732.2	1-	132	0.2

## Sheet: 3
m/z	z	I	FWHM
261.93	1-	357	0.34
262.89	1-	171	0.23
303.9		156	0.29
343.86	1-	838	0.28
344.87	1-	240	0.26
347		118	0.17
364.04		230	0.26
382.01		405	0.23
407.07		129	0.27
424.08	1-	959	0.34
425.09	1-	556	0.41
426.08	1-	109	0.4
464.42		110	0.26
466.05		121	0.26
475.14	2-	122	0.19
475.51	2-	136	0.14
490.24		110	0.53
508.1		170	0.22
526.15		378	0.21
533.18		194	0.38
551.14		124	0.37
556.12	2-	984	0.21
556.64	2-	801	0.23
557.12	2-	286	0.27
567.61		102	0.22
568.15		130	0.17
576.64	2-	577	0.19
577.06	2-	192	0.3
577.66	2-	227	0.21
586.18	1-	184	0.29
587.16	1-	122	0.27
607.66		154	0.18
616.66		129	0.24
627.66	2-	126	0.29
628.16	2-	310	0.22
628.67	2-	232	0.2
637.23	3-	271	0.18
637.7	2-	1228	0.26
638.18	2-	761	0.23
638.69	2-	183	0.3
648.7	2-	150	0.2
649.22	2-	168	0.23
649.64	2-	180	0.21
652.18	1-	862	0.33
653.19	1-	201	0.38
654.15	1-	123	0.23
657.7	2-	4931	0.28
658.17	2-	3838	0.23
658.66	2-	1974	0.2
659.16	2-	517	0.22
670.2	1-	1978	0.38
671.2	1-	440	0.41
679.19		130	0.3
688.19	2-	385	0.29
688.78	2-	136	0.23
689.17	2-	146	0.18
700.25		154	0.2
709.23	2-	1096	0.26
709.69	2-	632	0.27
710.23	2-	314	0.19
718.21	2-	514	0.27
718.71	2-	266	0.31
719.23	2-	173	0.22
721.2		120	0.27
729.73	2-	473	0.19
730.24	2-	676	0.19
730.7	2-	428	0.24
731.17	2-	133	0.23
739.24	2-	5763	0.25
739.71	2-	3168	0.25
740.21	2-	1247	0.23
740.7	2-	138	0.31
750.72		507	0.26
751.26		350	0.19
754.29		499	0.25
759.19		133	0.24
759.72	2-	1261	0.24
760.22	2-	984	0.21
760.71	2-	272	0.24
771.2		116	0.57
780.27	2-	186	0.27
780.72	2-	457	0.24
781.21	2-	375	0.23
781.73	2-	108	0.16
786.64	1-	113	0.16
787.26	1-	111	0.23
788.19	2-	416	0.25
788.71	2-	255	0.31
789.18	2-	187	0.24
789.74	2-	491	0.16
790.26	2-	253	0.27
790.71	2-	155	0.26
810.75	2-	3667	0.22
811.24	2-	2138	0.2
811.71	2-	847	0.23
812.16	2-	167	0.23
819.75	2-	988	0.25
820.25	2-	759	0.19
820.72	2-	175	0.35
821.18	2-	142	0.18
823.24		104	0.35
830.74	2-	437	0.16
831.25	2-	204	0.14
831.76	2-	195	0.36
832.26		257	0.14
835.28	1-	188	0.2
836.23	1-	122	0.23
837.2	1-	109	0.24
934.3		140	0.26
951.3		181	0.28
1077.74		102	0.15
1095.29		200	0.24
1096.43		130	0.33
1113.37	1-	360	0.28
1114.38	1-	268	0.24
1136.39		146	0.42
1137.44		278	0.32
1155.46		173	0.43
1216.4		130	0.28
1256.5	1-	205	0.21
1257.42	1-	186	0.33
1258.54	1-	122	0.36
1276.42		135	0.22
1299.53		115	0.35
1316.53	1-	263	0.21
1317.52	1-	422	0.25
1318.55	1-	258	0.24
1319.56	1-	103	0.28
1401.49		111	0.24
1459.6	1-	238	0.43
1460.59	1-	264	0.29
1461.59	1-	365	0.44
1462.55	1-	311	0.29
1479.6		160	0.27

## Sheet: 4
m/z	z	I	FWHM
424.07	1-	218	0.16
652.06		106	0.24
657.67		166	0.11
658.2		169	0.11
670.16		251	0.21
738.67	2-	534	0.15
739.17	2-	448	0.15
739.67	2-	186	0.14
810.71		128	0.17
811.18		147	0.15
820.19	2-	215	0.21
831.7		252	0.15
832.19		106	0.21
840.72	2-	559	0.17
841.22	2-	359	0.19
841.76	2-	124	0.19
891.72		244	0.18
892.23		307	0.17
900.71		155	0.16
901.26		153	0.1
911.72		171	0.11

## Sheet: 5
m/z	z	I	FWHM
314.88		101	0.32
335		128	0.15
340.93		258	0.27
343.84	1-	501	0.24
344.79	1-	139	0.18
382.06		110	0.36
382.98	1-	4023	0.34
384.02	1-	539	0.21
425.12		207	0.17
442.99	1-	813	0.33
444.04	1-	118	0.23
488.11		126	0.16
503.06	1-	291	0.27
504.14	1-	114	0.2
545.09	1-	1101	0.26
546.1	1-	223	0.26
567.14	1-	126	0.26
568.01	1-	113	0.13
587.12	1-	268	0.48
588.11	1-	239	0.18
605.11	1-	300	0.23
606.14	1-	164	0.15
688.22	1-	618	0.33
689.22	1-	272	0.3
707.22		141	0.23
731.22		106	0.27
749.26	1-	586	0.3
750.29	1-	268	0.29
785.65		115	0.15
791.24		177	0.4
809.22	1-	376	0.35
810.33	1-	138	0.27
813.12		104	0.13
848.14		124	0.14
851.29	1-	1446	0.33
852.3	1-	539	0.32
869.32	1-	553	0.37
870.31	1-	235	0.36
891.22	1-	174	0.21
892.22	1-	227	0.26
893.23	1-	118	0.37
1279.51		130	0.13

## Sheet: 6
m/z	z	I	FWHM
304.94	1-	1770	0.29
305.91	1-	222	0.22
320.9		129	0.39
322.43		224	0.13
322.96	1-	2811	0.36
323.97	1-	318	0.33
340.97		350	0.24
343.89	1-	294	0.19
344.94	1-	110	0.36
364.13		149	0.14
365.02		682	0.23
383.03	1-	1517	0.36
384.08	1-	473	0.23
396.97		180	0.19
405.07		160	0.26
407.07	2-	748	0.35
407.65	2-	157	0.13
425.11	1-	1107	0.29
425.98	1-	106	0.44
443.04		160	0.36
468.16		147	0.19
475.22		116	0.18
502.18		159	0.23
503.07	1-	1172	0.31
504.09	1-	244	0.26
506.26		126	0.14
526.14	1-	1289	0.28
527.14	1-	543	0.3
545.13	1-	12737	0.33
546.11	1-	2336	0.27
547.22	1-	187	0.16
559.2		270	0.29
569.21		144	0.31
585.39		132	0.14
587.15	1-	2859	0.28
588.1	1-	341	0.28
605.16		671	0.29
611.22		131	0.27
620.22		122	0.2
628.17	1-	152	0.17
629.23	1-	245	0.4
647.22	1-	775	0.27
648.21	1-	169	0.34
657.66		134	0.27
670.23		117	0.24
671.32		136	0.29
686.23		379	0.31
688.22	1-	6367	0.32
689.23	1-	2986	0.32
690.29	1-	363	0.38
706.15		158	0.3
707.26	1-	1334	0.24
708.31	1-	247	0.38
727.26		143	0.13
728.74		135	0.14
729.2		163	0.27
731.27	1-	389	0.34
732.3	1-	190	0.35
748.29		244	0.33
749.28	1-	7816	0.33
750.27	1-	2229	0.32
751.25	1-	109	0.34
759.21		418	0.29
759.77		399	0.18
769.78		116	0.15
790.24	1-	481	0.24
791.26	1-	795	0.4
792.32	1-	313	0.3
808.3		254	0.33
809.29	1-	1593	0.39
810.32	1-	563	0.38
811.29	1-	129	0.18
820.7		100	0.22
828.32		103	0.22
831.3		152	0.24
850.24		149	0.32
851.31	1-	8467	0.35
852.3	1-	2240	0.34
853.24	1-	1668	0.25
853.77	2-	964	0.28
854.2	1-	502	0.25
860.24		209	0.14
860.72		126	0.17
862.3	2-	177	0.28
862.68	2-	118	0.24
863.23	2-	189	0.33
869.32	1-	4416	0.35
870.25	1-	1593	0.37
872.26	1-	138	0.17
873.23	1-	319	0.3
873.71	2-	192	0.36
874.27	1-	162	0.22
874.76	2-	237	0.17
875.2	1-	123	0.33
876.27	1-	185	0.17
877.18		163	0.37
880.22	1-	236	0.5
880.78	2-	115	0.15
881.21	2-	264	0.23
881.68	2-	286	0.26
882.32	2-	113	0.31
884.22		130	0.16
886.47		101	0.17
889.17	1-	100	0.38
890.21	1-	150	0.22
890.6		141	0.37
891.27	1-	1500	0.28
892.28	1-	509	0.28
893.32		1066	0.38
894.26		212	0.62
899.25	2-	116	0.16
899.85	2-	158	0.16
900.19	2-	210	0.24
901.3	3-	222	0.29
901.68	3-	214	0.13
901.95	3-	188	0.36
902.72	2-	228	0.28
903.21	2-	189	0.29
903.71	2-	292	0.25
904.31	2-	182	0.28
904.77	2-	180	0.37
905.3	2-	464	0.23
905.77	2-	423	0.17
906.31	1-	416	0.26
906.78	2-	178	0.19
907.29	1-	531	0.29
907.65	2-	189	0.25
908.27	1-	408	0.21
920.21	2-	131	0.26
920.77	2-	102	0.2
921.3	2-	248	0.22
923.35		361	0.15
928.27		105	0.17
1015.15		105	0.15
1600.73		123	0.17
1609.57		103	0.27
1610.7		109	0.29
1641.57		209	0.32
1642.63		209	0.21
1720.65		157	0.18
1721.59	1-	229	0.24
1722.66	1-	169	0.18
1723.68	1-	317	0.29
1724.73	1-	201	0.37
1725.67	1-	171	0.21

## Sheet: 7
m/z	z	I	FWHM
262.01		209	0.16
304.05	1-	160	0.09
350.1	1-	266	0.23
368.09		131	0.15
508.13	1-	314	0.23
571.2		129	0.16
576.65		220	0.17
577.14		109	0.15
619.16		113	0.17
629.67		291	0.15
630.18		184	0.18
649.18	2-	459	0.18
649.67	2-	285	0.15
650.18	2-	172	0.16
701.2		158	0.18
701.69		104	0.11
710.2		163	0.14
720.73		253	0.16
721.24		176	0.16
729.75		134	0.13
730.21		114	0.14
731.21	2-	1132	0.21
731.68	2-	583	0.15
732.2	2-	213	0.19
750.72	2-	715	0.21
751.17	2-	518	0.18
751.68	2-	149	0.22
759.69		121	0.11
802.72	2-	293	0.17
803.2		210	0.2
811.75	2-	233	0.12
951.25		137	0.22
1154.32	1-	359	0.25
1155.33		135	0.23
1297.38	1-	241	0.18
1445.45	1-	171	0.19
1446.39	1-	107	0.22

## Sheet: 124
m/z	z	I	FWHM
283.88		198	0.08
596.07		277	0.13
617.09		193	0.15
698.14	2-	635	0.14
698.59	2-	302	0.18
699.11	2-	137	0.16
749.2		112	0.12
769.11		246	0.14
1235.27	1-	101	0.11

## Sheet: 8
m/z	z	I	FWHM
178.96		260	0.11
179.14		116	0.08
179.26		104	0.1
220.95		397	0.08
221.08		212	0.11
222.08	1-	1432	0.18
222.29		488	0.08
223.09	1-	1775	0.08
233.6		145	0.08
246.41		195	0.08
261.94	3-	400	0.08
262.29	3-	237	0.08
262.59	3-	318	0.19
262.99	1-	1194	0.15
263.56		220	0.08
265.47		131	0.08
302.97		142	0.08
304.98	3-	469	0.08
305.18	3-	131	0.11
307.5		246	0.08
312.94		167	0.08
322.29		224	0.08
322.43		113	0.08
322.63		241	0.08
323.08	3-	2097	0.12
323.29	2-	738	0.08
323.47	3-	316	0.2
323.85	3-	202	0.08
324.03	3-	190	0.14
324.24		343	0.09
324.5	3-	105	0.08
325.03	3-	228	0.08
325.2	3-	195	0.08
340.7	3-	764	0.17
341.09	2-	2578	0.1
341.26	3-	833	0.06
341.43	2-	414	0.1
341.64	2-	712	0.1
341.87	3-	147	0.09
342.17	2-	446	0.09
344.19		204	0.08
345.81		158	0.08
346.94		102	0.08
347.2	1-	391	0.09
348.01	1-	104	0.08
353.75		243	0.08
383.22	2-	1306	0.27
383.63	2-	210	0.07
384.21	2-	114	0.09
384.85	2-	105	0.08
401.44		181	0.08
406.57		166	0.08
407.24		229	0.13
407.78	2-	110	0.08
408.2	2-	432	0.11
412.84		121	0.08
412.99	2-	398	0.08
413.22		875	0.12
413.59	2-	354	0.08
414.18	2-	151	0.08
414.37	3-	395	0.08
414.66	3-	175	0.08
416.21		124	0.1
417.18		126	0.08
425.16	1-	621	0.09
425.94		104	0.08
426.32	1-	103	0.08
426.66		440	0.08
431.23		141	0.08
434.17	2-	531	0.12
434.36	2-	290	0.08
434.7	2-	584	0.2
435.08	2-	308	0.09
435.39	2-	126	0.09
435.69	2-	255	0.08
436.22	2-	214	0.08
437.78		502	0.08
441.69		130	0.08
449.08		246	0.08
449.24	1-	587	0.15
449.82		125	0.08
450.08		126	0.1
450.25	1-	342	0.08
455.17		186	0.08
455.75		753	0.08
458.66		453	0.08
465.94		116	0.08
467.09	3-	1744	0.08
467.22	3-	2702	0.1
467.61	3-	413	0.09
468.04	2-	767	0.26
468.59	2-	124	0.17
469.25		279	0.19
482.69		112	0.08
485.19	2-	5772	0.13
485.79	2-	663	0.14
489.88		101	0.08
490.25		114	0.08
494		105	0.08
500.73		278	0.09
502.9	1-	346	0.1
503.24	2-	1859	0.1
503.83	2-	153	0.13
504.26	2-	169	0.13
505.03	3-	273	0.07
505.28	3-	296	0.08
505.47	3-	311	0.09
505.95	3-	153	0.07
506.14		397	0.08
506.47		180	0.15
506.73	4-	945	0.09
506.99	4-	162	0.08
507.25	4-	118	0.13
508.54		424	0.08
515.2	2-	4465	0.15
515.67	2-	2551	0.09
515.85	4-	1410	0.08
516.12	2-	610	0.19
516.35	4-	556	0.08
516.73	4-	1595	0.18
517.17	4-	260	0.2
518.78		201	0.08
527.69		162	0.08
528.72	4-	124	0.08
529.1	4-	170	0.08
529.25	4-	105	0.08
533.01		145	0.16
536.05	4-	294	0.08
536.2	4-	795	0.08
536.49	4-	412	0.15
536.7	4-	572	0.21
537.1	4-	496	0.09
537.29	4-	273	0.08
537.52	4-	343	0.08
538.2		162	0.09
538.66		140	0.08
539.5		412	0.08
543.35		139	0.1
545.43		122	0.08
545.57		120	0.08
546.08		240	0.08
557.36		108	0.14
557.8		131	0.08
558.22		224	0.08
558.75		162	0.12
559.88	1-	270	0.1
560.63		163	0.07
560.96	1-	143	0.12
566.18	2-	867	0.09
566.65	2-	345	0.09
566.77		278	0.07
567.22	2-	240	0.12
567.47		180	0.08
569.86		105	0.08
575.16	2-	705	0.09
575.49		254	0.08
575.6	2-	154	0.07
575.97	2-	130	0.08
576.85		494	0.08
587.21	2-	1216	0.15
587.72	2-	3516	0.1
587.88	1-	976	0.08
588.06	3-	530	0.08
588.3	2-	575	0.14
588.47		213	0.17
588.7	2-	199	0.06
588.85	1-	293	0.09
589.04	2-	196	0.09
589.69	2-	100	0.08
589.88	1-	162	0.08
594.65		230	0.07
595.33		270	0.21
596.23	2-	10268	0.22
596.63		5469	0.13
596.77	2-	4540	0.13
597.17	2-	2235	0.39
597.68	2-	1334	0.14
598.05	3-	1532	0.08
598.35	2-	494	0.13
598.82	2-	209	0.08
599	3-	120	0.08
599.17		178	0.12
601.19		331	0.08
608.17	2-	108	0.24
608.83	2-	207	0.09
609.1	2-	229	0.08
610.14		123	0.08
610.38		188	0.08
611.06		140	0.08
611.65		109	0.08
612.94		141	0.07
615.25	1-	382	0.08
616.24	1-	151	0.1
617.23	2-	6316	0.24
617.78	2-	3562	0.29
618.02		2091	0.08
618.23	2-	3161	0.09
618.49		808	0.08
618.63	2-	631	0.11
618.85	2-	738	0.08
619.2	2-	405	0.07
619.34	2-	741	0.09
619.88	2-	167	0.13
620.52		105	0.2
621.94		166	0.07
623.57		646	0.08
626.27	2-	444	0.16
626.5	3-	272	0.18
626.69	2-	568	0.08
626.83	3-	339	0.07
627.18	2-	204	0.18
627.43		902	0.08
627.89	2-	204	0.08
628.02		258	0.07
629.15		187	0.09
630.07	3-	188	0.08
630.23	3-	547	0.11
630.46	3-	124	0.08
630.91	3-	104	0.08
631.3		470	0.16
638.28		778	0.09
638.69	2-	304	0.08
638.83		253	0.08
639.18	2-	1149	0.08
639.71	2-	181	0.16
640.11	2-	179	0.09
643.31		139	0.08
647.26	1-	4686	0.22
647.66	1-	1247	0.11
648.24	1-	1635	0.2
648.57	1-	503	0.07
648.74	3-	301	0.07
649.1	3-	231	0.14
649.32	1-	288	0.09
650.18		553	0.08
650.88		101	0.08
651.78		199	0.08
652.63		134	0.08
654.07		285	0.08
654.22		121	0.08
654.41		122	0.08
656.13		302	0.08
657.54		134	0.08
659.75		211	0.08
661.68		223	0.1
664.28		127	0.13
665.22	1-	6537	0.19
666.07	3-	1064	0.08
666.21	1-	1581	0.09
666.81	3-	222	0.17
667.11	3-	245	0.1
667.36	1-	615	0.09
667.61		195	0.08
667.79		819	0.08
668.26	2-	7174	0.18
668.71	2-	5477	0.2
669.26	2-	2398	0.23
669.54	4-	896	0.08
669.71	2-	1493	0.14
670.01	4-	374	0.08
670.21	2-	244	0.1
670.52	4-	170	0.08
670.74		469	0.08
671.5		115	0.1
672.91		141	0.08
675.27		313	0.08
677.22	2-	3499	0.22
677.73	2-	2193	0.15
678.24	2-	1730	0.21
678.64	3-	275	0.07
678.83	2-	671	0.1
679.15	2-	618	0.09
679.32	3-	158	0.08
679.45	3-	152	0.08
679.96	3-	106	0.13
682.19		108	0.08
687.47		177	0.08
687.92	4-	298	0.08
688.13	3-	450	0.07
688.52	3-	509	0.14
688.76	4-	427	0.09
688.99	3-	938	0.15
689.19	3-	1060	0.11
689.52	3-	1197	0.17
689.96	3-	383	0.08
690.21	3-	318	0.09
690.4	3-	304	0.1
690.68		108	0.1
690.87	3-	211	0.08
696.41		226	0.08
697.41		230	0.08
697.86		143	0.09
698.35	1-	26185	0.3
698.54	2-	19774	0.18
699.17	1-	6444	0.23
699.71	2-	2885	0.15
700.26	1-	507	0.21
700.72	1-	1287	0.08
701.28	1-	208	0.08
702.13	1-	101	0.09
704.41	3-	114	0.09
704.64	3-	223	0.09
705.17	3-	261	0.1
706.96	2-	382	0.08
707.18	1-	1274	0.2
707.86	2-	145	0.08
708.24	1-	487	0.16
709.25	1-	241	0.16
710.29	1-	224	0.1
710.67		162	0.1
712.88	3-	446	0.08
713.18	3-	629	0.08
713.53	3-	148	0.15
713.85	3-	257	0.19
714.06	4-	340	0.08
714.21	3-	356	0.08
714.34	3-	460	0.08
718.78		200	0.12
719.2	2-	1974	0.16
719.71	2-	1166	0.16
720.08		233	0.08
720.24	2-	573	0.11
726.03		118	0.08
726.19		161	0.08
727.77		137	0.15
728.24	2-	2375	0.21
728.7	2-	1266	0.19
729.2	2-	588	0.2
729.74	2-	212	0.08
731.04		130	0.08
731.71		239	0.08
733.35		116	0.08
734.26		133	0.08
736.42		123	0.08
736.76	1-	333	0.11
737.2	1-	4061	0.18
737.49	3-	339	0.08
737.72	1-	527	0.13
738.3	1-	1070	0.28
738.95		352	0.09
739.2	1-	195	0.19
739.72	2-	633	0.08
740.22	2-	401	0.09
740.71	2-	147	0.09
741.17	2-	163	0.12
747.81	4-	205	0.08
747.96	4-	174	0.15
748.18	4-	413	0.08
749.23	2-	14035	0.2
749.7	2-	8652	0.22
750.21	2-	3123	0.24
750.56	3-	909	0.08
750.75	2-	921	0.14
751.17	2-	187	0.17
752.21		124	0.08
758.23	2-	5087	0.22
758.71	2-	3788	0.17
759.14		1348	0.22
759.22	2-	1226	0.23
759.72	2-	719	0.12
760.1	2-	492	0.08
760.35		217	0.08
761.19		178	0.12
761.5		166	0.08
763.15		155	0.18
763.7		177	0.09
764.2		216	0.09
767.15	1-	136	0.23
768.07	1-	318	0.08
768.22		149	0.07
768.63		721	0.08
769.06	1-	1785	0.08
769.21	2-	3138	0.14
769.73	2-	3580	0.16
770.16	2-	3322	0.12
770.67	2-	1220	0.19
771.07	1-	495	0.08
771.24	2-	575	0.09
771.68	2-	273	0.24
772.08	1-	364	0.08
772.27	2-	183	0.08
772.5		104	0.08
772.91	4-	526	0.08
773.14	1-	321	0.18
773.28	4-	132	0.06
773.69		361	0.09
773.88		256	0.08
774.5		173	0.08
775.72		270	0.08
784.27		139	0.08
784.5		365	0.08
790.19		218	0.08
791.19	1-	1398	0.24
792.11	1-	584	0.26
793.18	1-	368	0.09
794.22		489	0.08
806.19		106	0.08
807.25		537	0.08
809.17	3-	3117	0.21
809.52	3-	323	0.09
809.85	3-	173	0.08
810.16	1-	1028	0.18
810.97	2-	263	0.08
811.2	1-	608	0.1
811.79	2-	248	0.08
827.06		114	0.08
833.06		219	0.08
843.26		293	0.08
851.23	1-	278	0.1
852.27	1-	185	0.1
853.22	1-	126	0.08
866.1		145	0.08
869.21	1-	1931	0.2
870.19	1-	912	0.18
871.21	1-	691	0.12
872.25	1-	416	0.08
873.05	1-	438	0.08
873.22	1-	267	0.08
874.12	1-	201	0.13
893.23		600	0.09
907.16		114	0.08
911.21	1-	526	0.09
911.32	1-	397	0.08
912.16	1-	316	0.1
912.32	1-	152	0.1
930.22		217	0.08
931.19		173	0.08
959.19		148	0.08
971.17		217	0.08
971.32		148	0.08
989.27		152	0.14
990.27	1-	206	0.1
991.37	1-	299	0.08
1009.09		298	0.08
1013.24		320	0.14
1015.28		108	0.1
1019.38		123	0.08
1020.26		157	0.08
1031.28	1-	2448	0.22
1031.81		193	0.08
1032.25	1-	1246	0.3
1033.22	1-	931	0.17
1034.3	1-	364	0.12
1035.28	1-	365	0.08
1073.22		863	0.23
1073.29		852	0.23
1074.32	1-	235	0.16
1075.26	1-	379	0.17
1076.23	1-	113	0.08
1076.41		327	0.08
1091.11		133	0.07
1091.28	1-	533	0.09
1092.06		188	0.08
1092.24	1-	203	0.16
1093.28	1-	186	0.13
1149.22		496	0.08
1150.09		142	0.08
1151.27	1-	392	0.1
1152.27	1-	323	0.08
1154.19		158	0.08
1156.28		188	0.08
1157.31		476	0.09
1174.25		791	0.09
1174.37		1180	0.11
1175.37	1-	1189	0.18
1175.66	2-	451	0.08
1176.26	1-	594	0.22
1177.28	1-	239	0.08
1178.32	1-	167	0.12
1193.35	1-	2852	0.25
1194.32	1-	2238	0.14
1194.72		246	0.08
1195.25	1-	1297	0.12
1196.25	1-	233	0.09
1196.52		126	0.07
1197.03		152	0.07
1200.5		125	0.08
1208.41		125	0.08
1216.28	1-	106	0.08
1217.35	1-	403	0.27
1218.27	1-	164	0.1
1218.44		111	0.08
1233.25		106	0.08
1234.47		154	0.08
1235.38		2477	0.18
1235.72		176	0.08
1236.42		979	0.21
1237.32	1-	1396	0.08
1237.53		181	0.1
1238.32	1-	570	0.1
1239.13		142	0.08
1253.21		574	0.21
1253.31	1-	699	0.2
1254.27	1-	530	0.18
1254.63	2-	332	0.08
1255.3	1-	145	0.09
1277.25		358	0.08
1277.4		158	0.08
1278.47		232	0.08
1294		246	0.08
1296.48		178	0.08
1318.39	1-	294	0.08
1319.44	1-	400	0.09
1320.38	1-	199	0.09
1334.34		201	0.08
1336.35	1-	4623	0.21
1337.37	1-	3027	0.16
1338.38	1-	1203	0.17
1338.94		127	0.08
1339.34	1-	281	0.09
1339.54		134	0.17
1352.29		346	0.08
1354.28		136	0.1
1355.3		268	0.12
1355.46		253	0.18
1356.32		759	0.08
1359.38		141	0.08
1361.34		198	0.08
1376.34		108	0.08
1379.41		205	0.17
1380.36		161	0.09
1381.38		135	0.07
1383.5		374	0.08
1397.45	1-	730	0.11
1398.44	1-	735	0.1
1399.18		239	0.08
1399.42	1-	601	0.09
1400.47	1-	111	0.1
1401.56		182	0.08
1429.31		133	0.08
1440.31		102	0.07
1499.43		111	0.16
1499.88		154	0.08
1500.26		239	0.09
1500.57		186	0.13

## Sheet: 9
m/z	z	I	FWHM
305.15		129	0.19
323.06		470	0.25
341.1		197	0.14
383.08		101	0.21
485.18		286	0.2
503.17		360	0.31
515.14		599	0.18
515.64		254	0.2
536.18		178	0.19
575.22		159	0.24
587.18		209	0.15
587.69		124	0.2
596.19	2-	1248	0.23
596.67	2-	565	0.18
597.16	2-	259	0.15
616.74	1-	176	0.19
617.21	2-	1279	0.16
617.69	2-	692	0.16
618.21	2-	301	0.16
626.14		181	0.13
629.17		208	0.16
647.18	1-	305	0.24
648.17	1-	117	0.14
665.16		157	0.11
668.21	2-	501	0.2
668.71	2-	319	0.17
669.21	2-	114	0.18
677.22		332	0.15
677.69		180	0.12
689.17		103	0.11
697.75	1-	624	0.16
698.23	2-	2531	0.22
698.64	2-	1385	0.14
699.14	2-	666	0.18
699.68	2-	274	0.14
718.62		134	0.13
719.14		145	0.13
728.18		193	0.15
749.17	2-	569	0.23
749.65	2-	315	0.15
750.15	2-	124	0.19
758.19		326	0.15
758.64		238	0.16
768.65	2-	111	0.1
769.16	2-	395	0.15
769.64	2-	186	0.11
770.17	2-	196	0.14
1031.21		265	0.2
1073.32		124	0.25
1174.36		107	0.15
1193.31	1-	303	0.21
1194.31	1-	128	0.22
1235.32	1-	197	0.17
1236.36	1-	110	0.16
1336.37	1-	269	0.26
1337.38	1-	217	0.13

[truncated: 97 more sheets: 119, 10, 11, 120, 12, 13, 121, 14, 15, 16, 107, 17, 18, 19, 20, 122, 21, 22, 109, 23 …]
