# Supplementary material for: Alterations of the Human Skin N- and O-Glycome in Basal Cell Carcinoma and Squamous Cell Carcinoma
Source: Front Oncol. 2018 Mar 21;8:70. doi: 10.3389/fonc.2018.00070 (PMC5871710; doi:10.3389/fonc.2018.00070)
Supplement: Supplementary file 2 [file Data_Sheet_2.xlsx]

## Sheet: 1
m/z	z	I	FWHM
464.02	1-	6892	0.3
464.96	1-	974	0.24
675.15		448	0.2
711.08	1-	529	0.21
712.14	1-	127	0.18

## Sheet: 2
m/z	z	I	FWHM
289.97		471	0.24
454.08		171	0.09
597		114	0.08
597.15		100	0.1
615.14	1-	188	0.19
616.11	1-	101	0.11
643.51		120	0.09
657.1	1-	791	0.23
658.11	1-	124	0.27

## Sheet: 3
m/z	z	I	FWHM
204.07		245	0.2
220.05		144	0.12
222.06		157	0.12
270.03		334	0.19
272.05		380	0.2
288.17	1-	907	0.25
289.14	1-	121	0.23
290	1-	24305	0.3
290.97	1-	3698	0.22
291.96	1-	475	0.22
307.99	1-	410	0.17
309.04	1-	100	0.12
380.02		589	0.14
384.05	1-	1653	0.18
385.05	1-	162	0.27
388.02		104	0.1
397.98		103	0.1
404.01		133	0.19
416.02		165	0.15
434.07		121	0.14
454.06		396	0.25
470.06	1-	3229	0.22
471.05	1-	558	0.25
472.06	1-	175	0.12
613.12	1-	780	0.2
614.14	1-	167	0.21
631.12		344	0.25
643.09		106	0.18
655.12	1-	1482	0.18
656.17	1-	457	0.2
657.13	1-	1744	0.25
658.13	1-	364	0.19
671.13		177	0.23
673.12		275	0.22

## Sheet: 4
m/z	z	I	FWHM
389.1		554	0.21
509.12		152	0.19
527.14		317	0.2
569.14	1-	3328	0.3
570.13	1-	794	0.21
587.11	1-	574	0.22
588.18	1-	165	0.21
689.21	1-	385	0.28
690.22	1-	104	0.22
707.14		183	0.17
730.16	1-	129	0.26
731.15	1-	162	0.11

## Sheet: 5
m/z	z	I	FWHM
287.98		170	0.08
288.12		192	0.08
289.8		191	0.07
290.05		1272	0.2
291.06		217	0.2
308		385	0.1
434.22		276	0.08
454.05		153	0.06
454.19		206	0.09
455.09		191	0.08
472.88		235	0.08
477.23		170	0.09
484.03		184	0.08
493.26		469	0.09
495.18		420	0.11
496.14		352	0.09
501.59		174	0.08
513.2		305	0.11
514.13		184	0.09
515.16		149	0.08
515.97		179	0.08
537.24		283	0.1
551.85		218	0.08
581.15		303	0.1
588.53		207	0.08
597.06		444	0.08
597.22		1184	0.11
597.39		357	0.08
598.23		500	0.15
613.15		141	0.2
613.26		136	0.21
615.12		584	0.07
615.26		819	0.1
616.14		158	0.08
616.29		227	0.08
641.19		136	0.08
655.18		429	0.2
656.06		327	0.07
656.23		739	0.09
657.27	1-	7710	0.16
657.8		187	0.09
658.21	1-	1183	0.21
673.39	3-	2688	0.24
673.71	3-	1509	0.05
673.9	3-	996	0.09
674.38	3-	3318	0.13
674.55	3-	2965	0.07
675.19	1-	191766	0.36
675.9		27567	0.11
676.03	1-	31305	0.19
676.51		217	0.08
677.21	1-	1711	0.15
678.15	1-	296	0.16
768.25		147	0.08
904.27		219	0.14
905.24		375	0.09
906.15		233	0.15
906.37		137	0.08
920.24		157	0.2
921.03		327	0.07
921.27		274	0.13
922.23	1-	2291	0.17
922.38	2-	2023	0.09
923.06	2-	357	0.08
923.25	1-	1153	0.23
930.06		304	0.08
947.22		619	0.19
947.92		187	0.07
948.21	1-	3127	0.21
949.27	1-	1064	0.16
1684.78		198	0.08

## Sheet: 6
m/z	z	I	FWHM
581.11		203	0.23
675.15		795	0.21
966.3	1-	689	0.26
967.29	1-	103	0.16

## Sheet: 7
m/z	z	I	FWHM
350.06		276	0.19
526.11		108	0.1
553.14		338	0.16
689.18		187	0.24
731.17	1-	667	0.2
732.33	1-	106	0.22
836.27		114	0.12
853.28	1-	353	0.22
854.23	1-	157	0.1
876.27		312	0.21
1464.46		101	0.13

## Sheet: 8
m/z	z	I	FWHM
827.59		103	0.32
828.58		341	0.15
829.25	1-	16027	0.38
829.91	1-	4183	0.38
831.06		149	0.07
831.2	1-	188	0.12
1040.32		321	0.2
1041.24		177	0.23
1076.3		833	0.19
1077.26		275	0.25

## Sheet: 9
m/z	z	I	FWHM
829.16	1-	3318	0.31
830.15	1-	207	0.2
1076.32		138	0.11
1102.32		118	0.13
1103.36		294	0.2
1110.29		288	0.19

## Sheet: 10
m/z	z	I	FWHM
290.07		560	0.15
364.13		101	0.1
389.11		599	0.18
407.1		214	0.18
509.21		155	0.28
527.16	1-	525	0.23
528.14	1-	177	0.15
569.19	1-	3555	0.3
570.17	1-	1121	0.21
571.37	1-	102	0.08
587.19	1-	1651	0.27
588.19	1-	471	0.21
689.21		335	0.21
707.2		135	0.25
731.25		253	0.17
745.28		250	0.17
749.22	1-	5279	0.29
750.2	1-	1681	0.21
751.19	1-	146	0.12
751.3		168	0.11
819.2		108	0.21
878.22	1-	274	0.16
879.3	1-	186	0.18
962.31	1-	1551	0.22
963.27	1-	577	0.26
964.26	1-	123	0.2
980.28	1-	855	0.2
981.26	1-	413	0.14
1020.3		244	0.2
1021.32		116	0.16
1022.29		1281	0.23
1023.29		445	0.27

[truncated: 3 more sheets: 11, 12, 13]
