# Supplementary material for: Alterations of the Human Skin N- and O-Glycome in Basal Cell Carcinoma and Squamous Cell Carcinoma
Source: Front Oncol. 2018 Mar 21;8:70. doi: 10.3389/fonc.2018.00070 (PMC5871710; doi:10.3389/fonc.2018.00070)
Supplement: Supplementary file 3 [file Data_Sheet_3.xlsx]

## Sheet: Sheet1
Accession	Description	ΣCoverage	Σ# Proteins	Σ# Unique Peptides	Σ# Peptides	Σ# PSMs	Score A3	Coverage A3	# Peptides A3	# PSM A3	Score B3	Coverage B3	# Peptides B3	# PSM B3	# AAs	MW [kDa]	calc. pI
P63104	14-3-3 protein zeta/delta OS=Homo sapiens GN=YWHAZ PE=1 SV=1 - [1433Z_HUMAN]	60.41	1	10	13	87	1473.11	55.51	12	47	1154.53	33.06	6	40	245	27.7277	4.79248
	Sequence	# PSMs	# Proteins	# Protein Groups	Protein Group Accessions	Modifications	MH+ [Da]	A3	IonScore A3	Exp Value A3	B3	IonScore B3	Exp Value B3	# Missed Cleavages
	GIVDQSQQAYQEAFEISK	5	1	1	P63104		2040.99	High	114.42	1.18362e-10	High	123.61	1.43501e-11	0
	GIVDQSQQAYQEAFEISK	24	1	1	P63104	Q11(Deamidated)	2041.97	High	98.78	3.86708e-09	High	98.3	4.4743e-09	0
	TAFDEAIAELDTLSEESYK	12	1	1	P63104		2132	High	91.02	2.22971e-08	High	88.24	4.2741e-08	0
	FLIPNASQAESK	8	1	1	P63104	Q8(Deamidated)	1305.67	High	72.28	1.57651e-06	High	56.11	6.47777e-05	0
	NLLSVAYK	3	7	7	P31946;P62258;Q04917;P61981;P31947;P27348;P63104	N1(Deamidated)	908.509	High	66.52	1.93874e-06	High	60.69	8.01546e-06	0
	YLAEVAAGDDK	1	1	1	P63104		1151.56	High	64.44	6.90719e-06				0
	YLAEVAAGDDKK	2	1	1	P63104		1279.66	High	63.7	9.47007e-06				1
	DICNDVLSLLEK	5	1	1	P63104	C3(Carbamidomethyl); N4(Deamidated)	1419.7	High	62.84	1.44559e-05	High	58.64	3.72706e-05	0
	SVTEQGAELSNEER	1	1	1	P63104		1548.72	High	57.1	3.87044e-05				0
	YDDMAACMK	1	1	1	P63104	C7(Carbamidomethyl)	1104.42	High	48.15	7.86337e-05				0
	NLLSVAYK	12	7	7	P31946;P62258;Q04917;P61981;P31947;P27348;P63104		907.525	High	42.6	0.000398417	High	51.33	6.91717e-05	0
	SVTEQGAELSNEERNLLSVAYK	2	1	1	P63104	N15(Deamidated)	2438.21	High	33.46	0.0162294				1
	DNLTLWTSDTQGDEAEAGEGGEN	1	1	1	P63104		2409	High	26.41	0.0172563				0
	FLIPNASQAESK	4	1	1	P63104		1304.69	Medium	25.98	0.0751997	High	45.2	0.000847096	0
	EMQPTHPIR	1	3	3	P31946;P27348;P63104		1108.56	Medium	21.53	0.136748				0
	DICNDVLSLLEK	4	1	1	P63104	C3(Carbamidomethyl)	1418.72				High	62.22	1.91033e-05	0
	SSWRVVSSIEQK	1	1	1	P63104		1405.75				Medium	23.09	0.118554	1
P07737	Profilin-1 OS=Homo sapiens GN=PFN1 PE=1 SV=2 - [PROF1_HUMAN]	57.86	1	7	7	29	666.05	42.14	5	13	390.843	50.71	6	16	140	15.0446	8.26514
	Sequence	# PSMs	# Proteins	# Protein Groups	Protein Group Accessions	Modifications	MH+ [Da]	A3	IonScore A3	Exp Value A3	B3	IonScore B3	Exp Value B3	# Missed Cleavages
	DSLLQDGEFSMDLR	6	1	1	P07737		1625.75	High	92.26	1.36984e-08	High	63.69	9.34225e-06	0
	DSLLQDGEFSMDLR	1	1	1	P07737	M11(Oxidation)	1641.74	High	84.62	6.02276e-08				0
	CYEMASHLR	1	1	1	P07737	C1(Carbamidomethyl); M4(Oxidation)	1182.51	High	60.62	7.846e-06				0
	STGGAPTFNVTVTK	2	1	1	P07737		1379.72	High	60.18	2.41289e-05	High	61.62	1.83526e-05	0
	CYEMASHLR	2	1	1	P07737	C1(Carbamidomethyl)	1166.51	High	56.56	2.39569e-05	High	38.8	0.00143031	0
	DSPSVWAAVPGK	4	1	1	P07737		1213.62	High	53.96	5.54471e-05	High	50.6	0.000120193	0
	EGVHGGLINK	1	1	1	P07737		1023.56	High	27.56	0.0179773				0
	SSFYVNGLTLGGQK	11	1	1	P07737	N6(Deamidated)	1471.74				High	63.51	1.04284e-05	0
	TLVLLMGK	1	1	1	P07737	M6(Oxidation)	890.538				High	40.61	0.000816448	0
P05783	Keratin, type I cytoskeletal 18 OS=Homo sapiens GN=KRT18 PE=1 SV=2 - [K1C18_HUMAN]	56.74	2	18	22	163	1589.96	34.19	15	53	5231.64	47.21	17	110	430	48.0285	5.45264
	Sequence	# PSMs	# Proteins	# Protein Groups	Protein Group Accessions	Modifications	MH+ [Da]	A3	IonScore A3	Exp Value A3	B3	IonScore B3	Exp Value B3	# Missed Cleavages
	LLEDGEDFNLGDALDSSNSMQTIQK	6	1	1	P05783	M20(Oxidation)	2756.27	High	120.16	3.2963e-11	High	106.76	7.17988e-10	0
	TVQSLEIDLDSMR	6	1	1	P05783		1506.75	High	90.1	2.85842e-08	High	86.81	6.25347e-08	0
	LLEDGEDFNLGDALDSSNSMQTIQK	9	1	1	P05783	N18(Deamidated); M20(Oxidation)	2757.25	High	89.86	2.8969e-08	High	56.11	7.60434e-05	0
	AQIFANTVDNAR	3	1	1	P05783		1319.68	High	89.08	3.31852e-08	High	89.08	3.42357e-08	0
	RLLEDGEDFNLGDALDSSNSMQTIQK	2	1	1	P05783	M21(Oxidation)	2912.36	High	87.89	5.83572e-08	High	107.13	6.94207e-10	1
	IVLQIDNAR	11	2	2	P08727;P05783	N7(Deamidated)	1042.59	High	78.99	1.32492e-07	High	66.72	3.35182e-06	0
	QAQEYEALLNIK	3	1	1	P05783	Q3(Deamidated)	1420.73	High	73.62	1.21446e-06				0
	LEAEIATYR	2	1	1	P05783		1065.56	High	66.24	4.44469e-06	High	53.92	7.60329e-05	0
	IVLQIDNAR	5	2	2	P08727;P05783		1041.61	High	65.25	2.29874e-06	High	64.31	3.4828e-06	0
	TVQSLEIDLDSMR	3	1	1	P05783	M12(Oxidation)	1522.74	High	65.12	8.38236e-06	High	55.94	7.10566e-05	0
	QAQEYEALLNIK	6	1	1	P05783		1419.75	High	64.37	9.19471e-06	High	61.79	1.71845e-05	0
	EELLFMK	3	1	1	P05783		909.475	High	59.56	1.51607e-05	High	41.79	0.000741682	0
	LQLETEIEALK	2	1	1	P05783		1286.72	High	57.66	2.96515e-05	High	43.6	0.000809737	0
	LLEDGEDFNLGDALDSSNSMQTIQK	13	1	1	P05783	N18(Deamidated)	2741.25	High	55.08	9.01875e-05	High	88.47	4.19587e-08	0
	AQIFANTVDNAR	6	1	1	P05783	N6(Deamidated)	1320.65	High	52.52	0.000153374				0
	YETELAMR	1	1	1	P05783		1012.48	High	52.47	5.4359e-05				0
	LASYLDR	1	1	1	P05783		837.447	High	49.82	0.000155305				0
	ETMQSLNDR	1	2	1	P05783		1093.5	High	38.14	0.00198733				0
	STFSTNYR	1	1	1	P05783		975.455	High	35.18	0.00468736				0
	EELLFMK	1	1	1	P05783	M6(Oxidation)	925.47	High	32.69	0.00627084				0
	TVQSLEIDLDSMR	1	1	1	P05783	Q3(Deamidated)	1507.74	Medium	29.07	0.033943				0
	RLESKIR	2	1	1	P05783		901.561	Medium	20.24	0.0728603	Low	12.85	0.487448	2
	LQLETEIEALK	1	1	1	P05783	Q2(Deamidated)	1287.71	Low	18.15	0.333012				0
	VIDDTNITR	2	1	1	P05783		1046.55	Low	13.35	1.475				0
	RLLEDGEDFNLGDALDSSNSMQTIQK	2	1	1	P05783		2896.36				High	120.54	3.51024e-11	1
	YWSQQIEESTTVVTTQSAEVGAAETTLTELR	39	1	1	P05783		3428.67				High	119.06	4.91694e-11	0
	GLQAQIASSGLTVEVDAPK	4	1	1	P05783		1884.01				High	111.68	1.56217e-10	0
	LLEDGEDFNLGDALDSSNSMQTIQK	8	1	1	P05783		2740.26				High	102.78	1.71877e-09	0
	YWSQQIEESTTVVTTQSAEVGAAETTLTELR	9	1	1	P05783	Q16(Deamidated)	3429.68				High	82.84	2.13978e-07	0
	RLLEDGEDFNLGDALDSSNSMQTIQK	4	1	1	P05783	N19(Deamidated)	2897.35				High	69.08	4.30728e-06	1
	GGMGSGGLATGIAGGLAGMGGIQNEK	2	1	1	P05783	M19(Oxidation)	2277.1				High	53.64	0.000153326	0
	ASLENSLR	1	1	1	P05783		889.476				High	36.85	0.00550424	0
	DWSHYFK	1	1	1	P05783		982.442				High	31.64	0.00808876	0
	RTVQSLEIDLDSMR	1	1	1	P05783		1662.85				Medium	29.03	0.0363825	1
	IREHLEK	1	1	1	P05783		924.531				Medium	16.89	0.209761	1
P08727	Keratin, type I cytoskeletal 19 OS=Homo sapiens GN=KRT19 PE=1 SV=4 - [K1C19_HUMAN]	54.75	2	13	22	68	1536.65	47	19	39	908.307	44.75	17	29	400	44.0791	5.13525
	Sequence	# PSMs	# Proteins	# Protein Groups	Protein Group Accessions	Modifications	MH+ [Da]	A3	IonScore A3	Exp Value A3	B3	IonScore B3	Exp Value B3	# Missed Cleavages
	GQVGGQVSVEVDSAPGTDLAK	4	1	1	P08727		2014.01	High	112.91	1.65273e-10	High	76.09	7.79937e-07	0
	SLLEGQEDHYNNLSASK	5	1	1	P08727		1904.9	High	108.62	3.51755e-10	High	93.93	1.23193e-08	0
	QSSATSSFGGLGGGSVR	5	1	1	P08727		1554.75	High	88.66	3.26066e-08	High	70.08	2.12058e-06	0
	QSSATSSFGGLGGGSVR	1	1	1	P08727	Q1(Deamidated)	1555.74	High	84.44	7.82455e-08				0
	IVLQIDNAR	11	2	2	P08727;P05783	N7(Deamidated)	1042.59	High	78.99	1.32492e-07	High	66.72	3.35182e-06	0
	TDLEMQIEGLK	1	2	2	P08779;P08727		1276.65	High	76.59	6.4907e-07				0
	ILGATIENSR	1	1	1	P08727	N8(Deamidated)	1074.58	High	72.37	1.53549e-06				0
	SRLEQEIATYR	3	1	1	P08727		1365.72	High	70.52	1.95174e-06	High	50.3	0.000205316	1
	TDLEMQIEGLK	1	2	2	P08779;P08727	M5(Oxidation)	1292.64	High	66.77	5.64865e-06				0
	IVLQIDNAR	5	2	2	P08727;P05783		1041.61	High	65.25	2.29874e-06	High	64.31	3.4828e-06	0
	RVLDELTLAR	2	5	3	P08779;Q04695;P08727		1185.7	High	61.78	8.19723e-06	Low	10.58	1.0806	1
	ILGATIENSR	2	1	1	P08727		1073.6	High	59	3.00883e-05	High	73.06	1.08254e-06	0
	SQYEVMAEQNR	1	1	1	P08727		1354.61	High	58.57	2.25172e-05				0
	LTMQNLNDR	2	3	2	P08727;P13646		1104.55	High	54.08	8.52033e-05	Medium	28.34	0.0326817	0
	LTMQNLNDR	2	3	2	P08727;P13646	M3(Oxidation)	1120.55	High	52.18	0.000131964	Medium	18.57	0.303705	0
	LEQEIATYR	1	8	4	P08779;Q04695;P08727;P13646		1122.58	High	50.01	0.000213508				0
	EVAGHTEQLQMSR	2	1	1	P08727		1485.71	High	48.18	0.000313233	Medium	28.13	0.0331472	0
	DAEAWFTSR	2	1	1	P08727		1082.49	High	44.96	0.000418091	High	46.02	0.000321294	0
	VLDELTLAR	2	5	3	P08779;Q04695;P08727		1029.59	High	42.04	0.000847109	High	57.63	1.83802e-05	0
	MSVEADINGLRR	2	2	1	P08727	N8(Deamidated)	1361.68	High	37.92	0.00487536				1
	LASYLDK	2	8	5	P35527;P08779;P13645;Q04695;P08727		809.443	High	32.15	0.00469343	High	38.66	0.00127917	0
	MSVEADINGLRR	1	2	1	P08727		1360.7	Medium	30.55	0.0273566				1
	EELAYLK	1	3	2	Q04695;P08727		865.467	Medium	26.71	0.0237835				0
	IRDWYQK	2	1	1	P08727		1008.53	Medium	20.42	0.166131	Medium	21.82	0.115419	1
	FGPGVAFR	2	1	1	P08727		850.458	Medium	16.71	0.215438	High	43.68	0.000432834	0
	TLQGLEIELQSQLSMK	2	2	2	P08727;P13646	M15(Oxidation)	1833.97				High	56.39	6.06183e-05	0
	DYSHYYTTIQDLR	2	1	1	P08727		1674.78				High	55.53	5.68193e-05	0
	DYSHYYTTIQDLRDK	1	1	1	P08727		1917.9				High	31.75	0.0174772	1
P60660	Myosin light polypeptide 6 OS=Homo sapiens GN=MYL6 PE=1 SV=2 - [MYL6_HUMAN]	53.64	1	4	6	17	316.675	35.76	5	6	282.49	39.74	4	11	151	16.9191	4.65283
	Sequence	# PSMs	# Proteins	# Protein Groups	Protein Group Accessions	Modifications	MH+ [Da]	A3	IonScore A3	Exp Value A3	B3	IonScore B3	Exp Value B3	# Missed Cleavages
	ILYSQCGDVMR	2	2	2	P60660;P14649	C6(Carbamidomethyl)	1341.63	High	80.55	1.49338e-07	High	80.7	1.48098e-07	0
	ALGQNPTNAEVLK	2	2	2	P60660;P14649		1354.73	High	69.87	1.64862e-06	High	47.09	0.0003039	0
	ILYSQCGDVMR	2	2	2	P60660;P14649	C6(Carbamidomethyl); M10(Oxidation)	1357.63	High	66.84	3.04311e-06	High	72.37	8.08303e-07	0
	HVLVTLGEK	2	1	1	P60660		995.591	High	66.02	1.30018e-06	High	66.06	2.32771e-06	0
	DQGTYEDYVEGLR	1	1	1	P60660		1544.69	High	61.64	9.18554e-06				0
	EAFQLFDR	1	1	1	P60660	Q4(Deamidated)	1026.49	High	38.37	0.00168833				0
	MTEEEVEMLVAGHEDSNGCINYEAFVR	2	1	1	P60660	N17(Deamidated); C19(Carbamidomethyl)	3130.35				High	41.02	0.0011702	0
	MTEEEVEMLVAGHEDSNGCINYEAFVR	4	1	1	P60660	M8(Oxidation); N17(Deamidated); C19(Carbamidomethyl)	3146.34				High	32.46	0.00788887	0
	MTEEEVEMLVAGHEDSNGCINYEAFVR	1	1	1	P60660	N17(Deamidated); C19(Carbamidomethyl); N21(Deamidated)	3131.35				Medium	20.79	0.122551	0
Q06830	Peroxiredoxin-1 OS=Homo sapiens GN=PRDX1 PE=1 SV=1 - [PRDX1_HUMAN]	53.27	1	8	10	29	402.296	40.2	8	14	360.643	38.19	7	15	199	22.0963	8.1333
	Sequence	# PSMs	# Proteins	# Protein Groups	Protein Group Accessions	Modifications	MH+ [Da]	A3	IonScore A3	Exp Value A3	B3	IonScore B3	Exp Value B3	# Missed Cleavages
	ATAVMPDGQFK	2	1	1	Q06830		1164.57	High	68.99	2.9022e-06	High	51.27	0.000157127	0
	QITVNDLPVGR	4	2	2	Q06830;P32119	N5(Deamidated)	1212.66	High	60.98	1.00946e-05	High	32.95	0.00641343	0
	QITVNDLPVGR	3	2	2	Q06830;P32119		1211.68	High	60.66	1.15967e-05	High	60.73	1.07773e-05	0
	TIAQDYGVLK	1	1	1	Q06830		1107.61	High	52.31	8.84171e-05				0
	RTIAQDYGVLK	2	1	1	Q06830		1263.71	High	47.4	0.000207446	High	44.08	0.000449467	1
	GLFIIDDK	3	2	2	Q06830;Q13162		920.509	High	46.52	0.000237328	High	46.73	0.000224002	0
	IGHPAPNFK	2	1	1	Q06830		980.534	High	38.89	0.00154946	Medium	25.23	0.03599	0
	ATAVMPDGQFK	1	1	1	Q06830	M5(Oxidation)	1180.57	High	34.94	0.00615604				0
	DISLSDYK	1	1	1	Q06830		940.463	High	28.68	0.0161268				0
	HGEVCPAGWKPGSDTIKPDVQK	1	1	1	Q06830	C5(Carbamidomethyl)	2406.19	Medium	27.28	0.0756691				0
	IGHPAPNFK	1	1	1	Q06830	N7(Deamidated)	981.518	Low	16.3	0.328192				0
	QGGLGPMNIPLVSDPK	4	1	1	Q06830	Q1(Deamidated)	1623.84				High	64.32	8.87588e-06	0
	LVQAFQFTDK	2	1	1	Q06830	Q6(Deamidated)	1197.61				High	47.27	0.000303749	0
	QGGLGPMNIPLVSDPK	1	1	1	Q06830	M7(Oxidation)	1638.86				High	47.08	0.000456411	0
	LVQAFQFTDK	1	1	1	Q06830		1196.62				Low	14.08	0.678109	0
P31939	Bifunctional purine biosynthesis protein PURH OS=Homo sapiens GN=ATIC PE=1 SV=3 - [PUR9_HUMAN]	53.21	1	25	25	58	881.593	32.6	15	34	854.41	35.81	16	24	592	64.5753	6.7124
	Sequence	# PSMs	# Proteins	# Protein Groups	Protein Group Accessions	Modifications	MH+ [Da]	A3	IonScore A3	Exp Value A3	B3	IonScore B3	Exp Value B3	# Missed Cleavages
	NGNYCVLQMDQSYKPDENEVR	10	1	1	P31939	N3(Deamidated); C5(Carbamidomethyl)	2560.11	High	121.79	9.70147e-12				0
	HVSPAGAAVGIPLSEDEAK	3	1	1	P31939		1847.96	High	116.37	7.17398e-11	Medium	20.89	0.254188	0
	RAEISNAIDQYVTGTIGEDEDLIK	2	1	1	P31939	N6(Deamidated)	2651.31	High	105.87	1.07411e-09				1
	RSGVAYIAAPSGSAADK	1	1	1	P31939		1620.83	High	77.28	5.65881e-07				1
	ALFEEVPELLTEAEK	4	1	1	P31939		1717.89	High	69.67	2.9671e-06	High	55.26	7.96753e-05	0
	TGLVEFAR	1	1	1	P31939		892.49	High	64.61	5.41395e-06				0
	VTVVCEPEDYVVVSTEMQSSESK	2	1	1	P31939	C5(Carbamidomethyl)	2602.19	High	62.63	1.67821e-05				0
	SGVAYIAAPSGSAADK	1	1	1	P31939		1464.74	High	46.89	0.000583237				0
	NGQVIGIGAGQQSR	2	1	1	P31939	N1(Deamidated)	1385.71	High	46.07	0.000509175				0
	TLTPISAAYAR	2	1	1	P31939		1163.64	High	40.47	0.00151665	High	57.02	3.10824e-05	0
	HHPQVLSMK	2	1	1	P31939		1076.57	High	34.33	0.00885546	High	36.87	0.00489302	0
	GVSQMPLR	1	1	1	P31939		887.478	High	34.23	0.00942043				0
	KNGNYCVLQMDQSYKPDENEVR	4	1	1	P31939	N4(Deamidated); C6(Carbamidomethyl)	2688.21	High	32.02	0.0160783				1
	EALGIPAAASFK	2	1	1	P31939		1174.65	Medium	30.83	0.0189576	High	58.59	2.72563e-05	0
	YTQSNSVCYAK	1	1	1	P31939	C8(Carbamidomethyl)	1320.59	Medium	28.45	0.0192186				0
	HHPQVLSMK	2	1	1	P31939	M8(Oxidation)	1092.57	Medium	27.32	0.0465236	High	37.81	0.00409803	0
	NGQVIGIGAGQQSR	1	1	1	P31939		1384.73	Medium	26.93	0.0361941				0
	MSSFGDFVALSDVCDVPTAK	1	1	1	P31939	M1(Oxidation); C14(Carbamidomethyl)	2161.98				High	102.08	1.63532e-09	0
	APGQLALFSVSDK	1	1	1	P31939		1332.72				High	74.43	8.20316e-07	0
	DVSELTGFPEMLGGR	1	1	1	P31939		1607.78				High	64.99	8.62122e-06	0
	EVSDGIIAPGYEEEALTILSK	3	1	1	P31939		2234.15				High	64.74	1.01896e-05	0
	AEISNAIDQYVTGTIGEDEDLIK	1	1	1	P31939		2494.22				High	62.89	1.98935e-05	0
	VCMVYDLYK	1	1	1	P31939	C2(Carbamidomethyl)	1190.56				High	60.17	1.6684e-05	0
	SLFSNVVTK	1	1	1	P31939		994.557				High	56.04	2.35197e-05	0
	DVSELTGFPEMLGGR	1	1	1	P31939	M11(Oxidation)	1623.77				High	52.12	0.000151906	0
	YGMNPHQTPAQLYTLQPK	2	1	1	P31939	M3(Oxidation)	2103.04				High	52.04	0.000218498	0
	LDFNLIR	1	1	1	P31939		890.512				High	33	0.00626484	0
	RAEISNAIDQYVTGTIGEDEDLIK	2	1	1	P31939		2650.31				Medium	30.17	0.0388491	1
	DLIVATIAVK	1	1	1	P31939		1042.65				High	25.71	0.0252307	0
	VCMVYDLYK	1	1	1	P31939	C2(Carbamidomethyl); M3(Oxidation)	1206.55				Medium	22.69	0.0707825	0
P24666	Low molecular weight phosphotyrosine protein phosphatase OS=Homo sapiens GN=ACP1 PE=1 SV=3 - [PPAC_HUMAN]	53.16	1	6	6	9	185.155	30.38	4	4	232.194	35.44	4	5	158	18.0308	6.7417
	Sequence	# PSMs	# Proteins	# Protein Groups	Protein Group Accessions	Modifications	MH+ [Da]	A3	IonScore A3	Exp Value A3	B3	IonScore B3	Exp Value B3	# Missed Cleavages
	VDSAATSGYEIGNPPDYR	1	1	1	P24666		1911.87	High	89.31	2.64916e-08				0
	HGIPMSHVAR	1	1	1	P24666		1104.58	High	60.98	2.1107e-05				0
	IELLGSYDPQK	2	1	1	P24666		1262.66	High	60.48	2.39958e-05	High	60.76	2.44283e-05	0
	SPIAEAVFR	2	1	1	P24666		989.545	Medium	21.46	0.150759	High	58.31	2.98831e-05	0
	QLIIEDPYYGNDSDFETVYQQCVR	2	1	1	P24666	C22(Carbamidomethyl)	2952.34				High	81.13	2.29344e-07	0
	LVTDQNISENWR	1	1	1	P24666		1474.73				High	76.58	5.70345e-07	0
P05387	60S acidic ribosomal protein P2 OS=Homo sapiens GN=RPLP2 PE=1 SV=1 - [RLA2_HUMAN]	53.04	1	4	4	14	423.654	53.04	4	8	341.113	53.04	3	6	115	11.6578	4.53857
	Sequence	# PSMs	# Proteins	# Protein Groups	Protein Group Accessions	Modifications	MH+ [Da]	A3	IonScore A3	Exp Value A3	B3	IonScore B3	Exp Value B3	# Missed Cleavages
	ILDSVGIEADDDRLNK	4	1	1	P05387		1772.91	High	129.47	3.53061e-12	High	109.25	3.73784e-10	1
	ILDSVGIEADDDR	1	1	1	P05387		1417.68	High	108.81	2.82773e-10				0
	LASVPAGGAVAVSAAPGSAAPAAGSAPAAAEEK	5	1	1	P05387		2774.44	High	72.49	1.58664e-06	High	81.11	2.1259e-07	0
	NIEDVIAQGIGK	2	1	1	P05387	N1(Deamidated)	1257.67	High	71.79	1.32774e-06				0
	NIEDVIAQGIGK	2	1	1	P05387		1256.69				High	72.07	1.06169e-06	0
P07355	Annexin A2 OS=Homo sapiens GN=ANXA2 PE=1 SV=2 - [ANXA2_HUMAN]	51.62	2	17	17	45	725.68	38.35	13	20	1066.81	33.92	9	25	339	38.5798	7.75244
	Sequence	# PSMs	# Proteins	# Protein Groups	Protein Group Accessions	Modifications	MH+ [Da]	A3	IonScore A3	Exp Value A3	B3	IonScore B3	Exp Value B3	# Missed Cleavages
	AEDGSVIDYELIDQDAR	1	1	1	P07355		1908.89	High	105.17	7.95191e-10				0
	LSLEGDHSTPPSAYGSVK	6	2	1	P07355		1844.91	High	94.62	1.01817e-08	High	61.11	2.34275e-05	0
	GVDEVTIVNILTNR	7	1	1	P07355	N9(Deamidated)	1543.84	High	81.24	1.76256e-07	High	95.52	7.2801e-09	0
	RAEDGSVIDYELIDQDAR	2	1	1	P07355		2064.98	High	73.45	1.54987e-06				1
	TPAQYDASELK	1	2	1	P07355		1222.6	High	66.47	5.72577e-06				0
	QDIAFAYQR	2	1	1	P07355		1111.55	High	59.89	1.60515e-05	High	64.34	6.5711e-06	0
	DALNIETAIK	1	2	1	P07355		1087.6	High	57.67	4.78804e-05				0
	SYSPYDMLESIR	1	2	1	P07355	M7(Oxidation)	1476.67	High	54.15	5.48043e-05				0
	AYTNFDAER	1	2	1	P07355		1086.49	High	52.8	4.4871e-05				0
	DIISDTSGDFRK	2	2	1	P07355		1353.67	High	51.13	0.000166901				1
	ALLYLCGGDD	2	2	1	P07355	C6(Carbamidomethyl)	1096.5	High	38.47	0.00164279	High	41.88	0.000625932	0
	SEVDMLK	1	2	1	P07355		821.41	Medium	27.4	0.0438548				0
	AYTNFDAERDALNIETAIK	2	2	1	P07355	N4(Deamidated)	2156.05	Low	11.92	2.11766				1
	GLGTDEDSLIEIICSR	8	2	1	P07355	C14(Carbamidomethyl)	1777.88				High	117.03	6.86599e-11	0
	AYTNFDAERDALNIETAIK	2	2	1	P07355		2155.07				High	66.42	8.06101e-06	1
	SLYYYIQQDTK	3	2	1	P07355		1421.7				High	58.28	4.10861e-05	0
	TNQELQEINR	1	2	1	P07355		1244.63				High	55.48	6.4131e-05	0
	WISIMTER	1	2	1	P07355	M5(Oxidation)	1051.52				High	34.01	0.00772538	0
	GVDEVTIVNILTNR	1	1	1	P07355	N9(Deamidated); N13(Deamidated)	1544.82				Medium	29.99	0.0272126	0
P05787	Keratin, type II cytoskeletal 8 OS=Homo sapiens GN=KRT8 PE=1 SV=7 - [K2C8_HUMAN]	51.55	11	21	26	202	2702.07	42.86	20	91	3513.6	39.75	19	111	483	53.6711	5.59229
	Sequence	# PSMs	# Proteins	# Protein Groups	Protein Group Accessions	Modifications	MH+ [Da]	A3	IonScore A3	Exp Value A3	B3	IonScore B3	Exp Value B3	# Missed Cleavages
	LEAELGNMQGLVEDFK	4	1	1	P05787	M8(Oxidation)	1808.88	High	114.51	1.08323e-10	High	104.8	1.01161e-09	0
	ELQSQISDTSVVLSMDNSR	5	1	1	P05787		2109.02	High	112.1	2.21358e-10	High	95.48	1.00231e-08	0
	SLDMDSIIAEVK	11	1	1	P05787		1320.68	High	103.4	1.29813e-09	High	84.6	9.76064e-08	0
	ELQSQISDTSVVLSMDNSR	3	1	1	P05787	N17(Deamidated)	2110	High	103.3	1.53651e-09				0
	LESGMQNMSIHTK	4	1	1	P05787		1475.7	High	93.01	1.10258e-08	High	70.69	2.11142e-06	0
	ASLEAAIADAEQR	2	1	1	P05787		1344.68	High	88.62	3.1603e-08				0
	LESGMQNMSIHTK	11	1	1	P05787	M8(Oxidation)	1491.7	High	87.25	4.09694e-08	High	59.68	2.33055e-05	0
	LESGMQNMSIHTK	6	1	1	P05787	N7(Deamidated)	1476.68	High	87.24	3.59662e-08				0
	SNMDNMFESYINNLR	14	1	1	P05787	N12(Deamidated); N13(Deamidated)	1849.77	High	82.85	3.29438e-08	High	34.09	0.00366377	0
	ELQSQISDTSVVLSMDNSR	1	1	1	P05787	M15(Oxidation); N17(Deamidated)	2126	High	78.26	4.57541e-07				0
	TEMENEFVLIK	4	1	1	P05787		1352.68	High	75.18	7.84261e-07	High	56.54	5.73404e-05	0
	RTEMENEFVLIK	2	1	1	P05787	M4(Oxidation)	1524.77	High	74.69	8.16799e-07				1
	ELQSQISDTSVVLSMDNSR	3	1	1	P05787	M15(Oxidation)	2125.01	High	73.13	1.66838e-06	High	84.2	1.28884e-07	0
	SNMDNMFESYINNLR	25	1	1	P05787	M6(Oxidation); N12(Deamidated)	1864.78	High	71.55	4.37401e-07	High	111.82	6.17915e-11	0
	LEAELGNMQGLVEDFK	12	1	1	P05787	N7(Deamidated)	1793.88	High	69.88	3.13545e-06	High	103.61	1.32178e-09	0
	SLDMDSIIAEVK	2	1	1	P05787	M4(Oxidation)	1336.67	High	69.23	3.30735e-06	High	75.01	8.55006e-07	0
	RTEMENEFVLIK	4	1	1	P05787		1508.78	High	68.95	3.34931e-06	High	63.2	1.3976e-05	1
	YEELQSLAGK	3	1	1	P05787		1137.58	High	58.13	3.14553e-05	High	56.56	4.78033e-05	0
	ISSSSFSR	3	1	1	P05787		870.433	High	57.06	1.95805e-05	High	53.92	4.03481e-05	0
	AQYEDIANR	1	2	1	P05787		1079.51	High	54.7	6.89548e-05				0
	LSELEAALQR	10	1	1	P05787		1129.62	High	49.52	0.000261904	High	47.85	0.000383078	0
	LQAEIEGLK	1	1	1	P05787		1000.57	High	48.65	0.000272917				0
	AEAESMYQIK	1	1	1	P05787		1169.55	High	48.63	0.000271435				0
	LVSESSDVLPK	3	1	1	P05787		1173.64	High	45.06	0.00078752	High	57.76	4.17898e-05	0
	LESGMQNMSIHTK	2	1	1	P05787	M5(Oxidation); M8(Oxidation)	1507.69	High	37.26	0.00391838				0
	TEMENEFVLIK	1	1	1	P05787	N5(Deamidated)	1353.66	High	36.19	0.00614315				0
	FLEQQNK	2	18	5	P13647;P02538;P04259;P08729;P05787		906.468	High	35.77	0.00594588	High	32.58	0.0112072	0
	FASFIDK	27	18	7	P35908;P08729;P13647;P02538;P04259;Q14CN4;P05787		827.43	High	34.16	0.00466204	High	43.16	0.000586916	0
	QLETLGQEK	1	1	1	P05787		1045.55	High	33	0.0141836				0
	EYQELMNVK	1	4	3	P02538;P04259;P05787		1153.56	High	30.46	0.0168656				0
	LSELEAALQR	1	1	1	P05787	Q9(Deamidated)	1130.61	Medium	21.54	0.186938				0
	QLYEEEIR	1	1	1	P05787		1079.54	Low	17.24	0.403086				0
	LEAELGNMQGLVEDFK	8	1	1	P05787		1792.88				High	125.31	1.00699e-11	0
	SNMDNMFESYINNLR	7	1	1	P05787	N12(Deamidated)	1848.8				High	117.05	1.85323e-11	0
	SNMDNMFESYINNLR	1	1	1	P05787	M3(Oxidation); M6(Oxidation)	1879.79				High	103.56	4.13932e-10	0
	LEGLTDEINFLR	2	1	1	P05787	N9(Deamidated)	1420.73				High	84.67	9.57046e-08	0
	LEGLTDEINFLR	2	1	1	P05787		1419.75				High	74.78	8.54935e-07	0
	SNMDNMFESYINNLR	4	1	1	P05787	M6(Oxidation)	1863.8				High	71.5	6.90247e-07	0
	LALDIEIATYR	1	6	4	P04264;P08729;P05787;Q6KB66		1277.71				High	59.38	1.64944e-05	0
	WSLLQQQK	1	1	1	P05787		1030.57				Medium	29.58	0.0287502	0
	LLEGEESRLESGMQNMSIHTK	2	1	1	P05787		2389.16				Medium	25.98	0.0912238	1
	SNMDNMFESYINNLRR	2	1	1	P05787	N12(Deamidated)	2004.89				Medium	23.18	0.0851086	1
	SRAEAESMYQIK	1	1	1	P05787		1412.69				Medium	17.27	0.419061	1
O43707	Alpha-actinin-4 OS=Homo sapiens GN=ACTN4 PE=1 SV=2 - [ACTN4_HUMAN]	50.93	2	26	38	174	3057.24	40.29	31	97	2151.04	33.15	23	77	911	104.788	5.43994
	Sequence	# PSMs	# Proteins	# Protein Groups	Protein Group Accessions	Modifications	MH+ [Da]	A3	IonScore A3	Exp Value A3	B3	IonScore B3	Exp Value B3	# Missed Cleavages
	ETTDTDTADQVIASFK	4	1	1	O43707		1741.82	High	132.85	1.22696e-12	High	138	3.77205e-13	0
	MVSDINNGWQHLEQAEK	24	1	1	O43707	N7(Deamidated)	1999.92	High	130.91	2.05173e-12	High	105.05	8.39352e-10	0
	MAPYQGPDAVPGALDYK	1	1	1	O43707	M1(Oxidation)	1808.85	High	109.26	3.36165e-10				0
	VLAVNQENEHLMEDYEK	2	1	1	O43707		2060.97	High	108.5	4.18817e-10				0
	DDPVTNLNNAFEVAEK	3	1	1	O43707		1775.85	High	104.52	9.99508e-10	High	69.44	3.26499e-06	0
	KDDPVTNLNNAFEVAEK	2	1	1	O43707		1903.94	High	103.81	1.25605e-09				1
	MLDAEDIVNTARPDEK	2	1	1	O43707	M1(Oxidation)	1832.87	High	100.45	2.55595e-09				0
	MLDAEDIVNTARPDEK	3	1	1	O43707		1816.87	High	93.02	1.40187e-08	High	81.6	1.93713e-07	0
	LVSIGAEEIVDGNAK	3	1	1	O43707		1514.81	High	92.66	1.13278e-08				0
	ACLISLGYDVENDR	4	1	1	O43707	C2(Carbamidomethyl)	1624.77	High	80.66	2.19048e-07	High	80.61	2.33316e-07	0
	TINEVENQILTR	4	2	2	O43707;P12814		1429.76	High	77.38	4.98157e-07	High	70.63	2.27054e-06	0
	GISQEQMQEFR	1	1	1	O43707		1352.63	High	75.08	6.22464e-07				0
	MAPYQGPDAVPGALDYK	3	1	1	O43707		1792.86	High	74.41	1.1465e-06	High	88.29	4.75147e-08	0
	FAIQDISVEETSAK	3	4	2	O43707;P12814		1537.78	High	73.74	1.15389e-06	High	86.85	5.63849e-08	0
	DDPVTNLNNAFEVAEK	3	1	1	O43707	N9(Deamidated)	1776.83	High	68.98	3.38317e-06				0
	LSNRPAFMPSEGK	3	2	1	O43707		1433.72	High	66.64	6.74156e-06	High	43.37	0.00136466	0
	MAPYQGPDAVPGALDYK	1	1	1	O43707	Q5(Deamidated)	1793.84	High	59.35	3.43789e-05				0
	GYEEWLLNEIR	2	3	2	O43707;P12814	N8(Deamidated)	1422.69	High	59.28	3.15146e-05	High	66.02	6.62592e-06	0
	LVSIGAEEIVDGNAK	1	1	1	O43707	N13(Deamidated)	1515.79	High	59.03	3.31319e-05				0
	ACLISLGYDVENDR	1	1	1	O43707	C2(Carbamidomethyl); N12(Deamidated)	1625.75	High	58.81	3.17627e-05				0
	HRPELIEYDK	1	1	1	O43707		1299.67	High	55.8	4.78709e-05				0
	HTNYTMEHIR	3	3	2	O43707;P12814		1301.61	High	55.62	4.07124e-05	High	49.31	0.00018169	0
	MVSDINNGWQHLEQAEK	3	1	1	O43707		1998.94	High	55.15	8.9051e-05	High	112.1	1.77579e-10	0
	AGTQIENIDEDFRDGLK	2	1	1	O43707		1920.93	High	54	0.000136551				1
	NFITAEELR	1	1	1	O43707		1092.57	High	52.49	0.000144009				0
	ALDFIASK	2	3	2	O43707;P12814		864.483	High	51.56	7.36635e-05	High	52.31	6.19801e-05	0
	DGLAFNALIHR	4	2	1	O43707	N6(Deamidated)	1227.65	High	49.48	0.000201205	High	50.39	0.000163169	0
	ACLISLGYDVENDRQGEAEFNR	3	1	1	O43707	C2(Carbamidomethyl); Q15(Deamidated)	2557.16	High	43.36	0.00132167				1
	ASIHEAWTDGK	2	2	2	O43707;P12814		1214.58	High	42.99	0.000771096				0
	ASFNHFDK	1	1	1	O43707		965.452	High	42.35	0.00101286				0
	ELPPDQAEYCIAR	2	2	2	O43707;P12814	C10(Carbamidomethyl)	1561.73	High	41.88	0.00141078				0
	QLEAIDQLHLEYAK	2	1	1	O43707		1670.88	High	41.51	0.00174107	High	52.26	0.00015095	0
	HRDYETATLSDIK	2	1	1	O43707		1548.77	High	39.71	0.00318578				1
	LSNRPAFMPSEGK	4	2	1	O43707	M8(Oxidation)	1449.72	High	39.19	0.00350063	Medium	21.72	0.197182	0
	HTNYTMEHIR	2	3	2	O43707;P12814	M6(Oxidation)	1317.6	High	36.39	0.00314572				0
	VQQLVPK	2	1	1	O43707		811.511	High	32.09	0.00317401				0
	EAILAIHK	1	1	1	O43707		894.542	High	31.72	0.00345628				0
	MVSDINNGWQHLEQAEK	3	1	1	O43707	M1(Oxidation); N7(Deamidated)	2015.92	High	31.41	0.0163707				0
	TIPWLEDR	3	1	1	O43707		1029.54	High	30.68	0.0114151	High	31.14	0.0126907	0
	MVSDINNGWQHLEQAEK	6	1	1	O43707	N6(Deamidated); N7(Deamidated)	2000.9	High	30.05	0.0203148				0
	ACLISLGYDVENDRQGEAEFNR	4	1	1	O43707	C2(Carbamidomethyl)	2556.18	Medium	22.37	0.193239	Medium	20.58	0.283057	1
	KDDPVTNLNNAFEVAEK	3	1	1	O43707	N10(Deamidated)	1904.92	Low	16.82	0.661344				1
	DLLLDPAWEK	1	4	2	O43707;P12814		1199.63	Low	15.16	0.444993				0
	SFSTALYGESDL	1	1	1	O43707		1289.59	Low	11.24	0.91698				0
	LSGSNPYTTVTPQIINSK	2	1	1	O43707		1920.01				High	88.94	3.07622e-08	0
	ISIEMNGTLEDQLSHLK	2	1	1	O43707	M5(Oxidation); N6(Deamidated)	1944.96				High	82.16	2.11935e-07	0
	VEQIAAIAQELNELDYYDSHNVNTR	2	1	1	O43707		2905.41				High	77.13	7.76505e-07	0
	VEQIAAIAQELNELDYYDSHNVNTR	17	1	1	O43707	N12(Deamidated)	2906.39				High	75.8	1.03896e-06	0
	DGLAFNALIHR	2	2	1	O43707		1226.67				High	74.12	5.20862e-07	0
	CQLEINFNTLQTK	1	4	2	O43707;P12814	C1(Carbamidomethyl)	1608.81				High	73.05	1.52599e-06	0
	LSGSNPYTTVTPQIINSK	4	1	1	O43707	N16(Deamidated)	1921				High	68.24	4.35658e-06	0
	ISIEMNGTLEDQLSHLK	2	1	1	O43707	N6(Deamidated)	1928.97				High	60.3	2.75777e-05	0
	GYEEWLLNEIR	3	3	2	O43707;P12814		1421.71				High	58.61	3.64961e-05	0
	TFTAWCNSHLR	4	4	2	O43707;P12814	C6(Carbamidomethyl); N7(Deamidated)	1393.63				High	55.13	5.18665e-05	0
	CQLEINFNTLQTK	3	4	2	O43707;P12814	C1(Carbamidomethyl); N6(Deamidated)	1609.79				High	54.29	0.000111904	0
	EGLLLWCQR	1	4	2	O43707;P12814	C7(Carbamidomethyl)	1174.6				High	53.8	9.94233e-05	0
	TIPWLEDRVPQK	1	1	1	O43707		1481.82				High	33.44	0.00618205	1
	TFTAWCNSHLR	2	4	2	O43707;P12814	C6(Carbamidomethyl)	1392.65				Medium	25.54	0.0557112	0
P07108	Acyl-CoA-binding protein OS=Homo sapiens GN=DBI PE=1 SV=2 - [ACBP_HUMAN]	50.57	1	3	3	7	41.23	9.2	1	1	258.28	50.57	3	6	87	10.038	6.56592
	Sequence	# PSMs	# Proteins	# Protein Groups	Protein Group Accessions	Modifications	MH+ [Da]	A3	IonScore A3	Exp Value A3	B3	IonScore B3	Exp Value B3	# Missed Cleavages
	WDAWNELK	2	1	1	P07108		1061.51	High	41.23	0.00157075	High	38.93	0.00242443	0
	QATVGDINTERPGMLDFTGK	2	1	1	P07108		2150.06				High	114.1	1.41029e-10	0
	TKPSDEEMLFIYGHYK	3	1	1	P07108		1957.94				High	57.44	5.39102e-05	0
P37802	Transgelin-2 OS=Homo sapiens GN=TAGLN2 PE=1 SV=3 - [TAGL2_HUMAN]	49.75	2	8	8	35	309.755	25.13	5	13	606.281	49.75	8	22	199	22.3772	8.25049
	Sequence	# PSMs	# Proteins	# Protein Groups	Protein Group Accessions	Modifications	MH+ [Da]	A3	IonScore A3	Exp Value A3	B3	IonScore B3	Exp Value B3	# Missed Cleavages
	GASQAGMTGYGMPR	3	2	1	P37802		1383.62	High	81.16	9.37856e-08	High	58.66	1.72223e-05	0
	GASQAGMTGYGMPR	3	2	1	P37802	M7(Oxidation)	1399.62	High	63.69	4.46803e-06				0
	IQASTMAFK	3	1	1	P37802		996.52	High	58.99	2.20189e-05	High	68.98	2.20064e-06	0
	GPAYGLSR	2	1	1	P37802		820.435	High	52.95	9.75957e-05	High	35.13	0.00553958	0
	ENFQNWLK	7	1	1	P37802	N2(Deamidated)	1079.52	High	34.85	0.00612127	High	40.82	0.00154411	0
	NVIGLQMGTNR	2	1	1	P37802	M7(Oxidation)	1218.63	High	32.93	0.0155855	High	53.46	0.000122848	0
	DGTVLCELINALYPEGQAPVK	6	1	1	P37802	C6(Carbamidomethyl); N10(Deamidated)	2288.15				High	73.26	1.65222e-06	0
	DDGLFSGDPNWFPK	1	1	1	P37802	N10(Deamidated)	1595.7				High	68.38	2.0257e-06	0
	NVIGLQMGTNR	1	1	1	P37802		1202.63				High	66.72	5.27778e-06	0
	QMEQISQFLQAAER	1	1	1	P37802	M2(Oxidation)	1694.82				High	65.63	7.8639e-06	0
	DDGLFSGDPNWFPK	5	1	1	P37802		1594.72				High	46.22	0.000421449	0
	ENFQNWLK	1	1	1	P37802		1078.53				High	42.15	0.00130136	0
Q01469	Fatty acid-binding protein, epidermal OS=Homo sapiens GN=FABP5 PE=1 SV=3 - [FABP5_HUMAN]	49.63	2	5	5	17	491.48	49.63	5	13	262.08	32.59	3	4	135	15.1546	7.00537
	Sequence	# PSMs	# Proteins	# Protein Groups	Protein Group Accessions	Modifications	MH+ [Da]	A3	IonScore A3	Exp Value A3	B3	IonScore B3	Exp Value B3	# Missed Cleavages
	TQTVCNFTDGALVQHQEWDGK	5	2	1	Q01469	C5(Carbamidomethyl)	2434.11	High	106.8	5.16056e-10	High	111.52	1.80049e-10	0
	LVVECVMNNVTCTR	2	1	1	Q01469	C5(Carbamidomethyl); N8(Deamidated); C12(Carbamidomethyl)	1695.79	High	91.98	1.51178e-08				0
	TQTVCNFTDGALVQHQEWDGK	4	2	1	Q01469	C5(Carbamidomethyl); N6(Deamidated)	2435.09	High	57.89	3.47867e-05				0
	MGAMAKPDCIITCDGK	2	1	1	Q01469	C9(Carbamidomethyl); C13(Carbamidomethyl)	1767.79	High	56.68	3.86609e-05				0
	ELGVGIALR	2	1	1	Q01469		927.563	High	49.8	5.37785e-05	High	44.55	0.000329556	0
	GFDEYMK	1	1	1	Q01469		889.378	High	26.08	0.0126651				0
	LVVECVMNNVTCTR	1	1	1	Q01469	C5(Carbamidomethyl); M7(Oxidation); C12(Carbamidomethyl)	1710.8				High	66.69	4.92865e-06	0
Q9UKY7	Protein CDV3 homolog OS=Homo sapiens GN=CDV3 PE=1 SV=1 - [CDV3_HUMAN]	49.61	1	6	6	9	147.887	28.29	3	4	234	40.31	4	5	258	27.3184	6.40479
	Sequence	# PSMs	# Proteins	# Protein Groups	Protein Group Accessions	Modifications	MH+ [Da]	A3	IonScore A3	Exp Value A3	B3	IonScore B3	Exp Value B3	# Missed Cleavages
	AASAAGAAGSAGGSSGAAGAAGGGAGAGTRPGDGGTASAGAAGPGAATK	3	1	1	Q9UKY7		3669.73	High	72.88	2.17684e-06	Medium	31.6	0.0296104	0
	VQAMQISSEK	1	1	1	Q9UKY7		1120.57	High	48.73	0.000342287				0
	LQLDNQYAVLENQK	1	1	1	Q9UKY7		1675.87	High	32.56	0.0163337				0
	TPQGPPEIYSDTQFPSLQSTAK	2	1	1	Q9UKY7		2392.17				High	106.13	8.98333e-10	0
	KTPQGPPEIYSDTQFPSLQSTAK	1	1	1	Q9UKY7		2520.26				High	69.75	3.85039e-06	1
	TAPVQAPPAPVIVTETPEPAMTSGVYRPPGAR	1	1	1	Q9UKY7		3257.7				Medium	19.11	0.25408	0
Q9GZT3	SRA stem-loop-interacting RNA-binding protein, mitochondrial OS=Homo sapiens GN=SLIRP PE=1 SV=1 - [SLIRP_HUMAN]	48.62	1	6	6	13	193.786	37.61	4	6	201.739	35.78	5	7	109	12.3414	10.2427
	Sequence	# PSMs	# Proteins	# Protein Groups	Protein Group Accessions	Modifications	MH+ [Da]	A3	IonScore A3	Exp Value A3	B3	IonScore B3	Exp Value B3	# Missed Cleavages
	NALQQENHIIDGVK	2	1	1	Q9GZT3		1578.83	High	72.77	1.27091e-06				0
	EHFAQFGHVR	4	1	1	Q9GZT3		1227.6	High	45.59	0.000487242	High	45.52	0.000478326	0
	SINQPVAFVR	2	1	1	Q9GZT3		1130.63	High	40.33	0.00194634	High	40.52	0.00190739	0
	CILPFDK	2	1	1	Q9GZT3	C1(Carbamidomethyl)	892.46	High	35.88	0.00583591	High	41.26	0.00169086	0
	RIPWTAASSQLK	2	1	1	Q9GZT3		1357.76				High	59.83	1.88746e-05	1
	IPWTAASSQLK	1	1	1	Q9GZT3		1201.66				High	48.27	0.000366383	0
P05198	Eukaryotic translation initiation factor 2 subunit 1 OS=Homo sapiens GN=EIF2S1 PE=1 SV=3 - [IF2A_HUMAN]	48.57	1	13	15	27	517.876	34.6	9	13	378.875	30.16	9	14	315	36.0894	5.08447
	Sequence	# PSMs	# Proteins	# Protein Groups	Protein Group Accessions	Modifications	MH+ [Da]	A3	IonScore A3	Exp Value A3	B3	IonScore B3	Exp Value B3	# Missed Cleavages
	ADIEVACYGYEGIDAVK	3	1	1	P05198	C7(Carbamidomethyl)	1872.87	High	81.85	1.67201e-07				0
	AGLNCSTENMPIK	1	1	1	P05198	C5(Carbamidomethyl)	1434.67	High	71.76	1.31028e-06				0
	HVAEVLEYTK	2	1	1	P05198		1188.63	High	69.12	3.48403e-06	High	71.41	1.81415e-06	0
	YVMTTTTLER	1	1	1	P05198		1214.61	High	63.56	7.59957e-06				0
	HAVSDPSILDSLDLNEDER	2	1	1	P05198		2125	High	62.26	1.93739e-05				0
	RPGYGAYDAFK	3	1	1	P05198		1244.61	High	49	0.000210241	High	50.19	0.000156023	0
	TAWVFDDK	1	1	1	P05198		981.468	High	42.14	0.000809498				0
	RGVFNVQMEPK	2	1	1	P05198		1304.68	Medium	28.43	0.0391889	High	44.95	0.000878097	1
	DEQLESLFQR	1	1	1	P05198		1264.61	Low	12.64	1.36126				0
	FPEVEDVVMVNVR	1	1	1	P05198		1532.78				High	69.18	3.51474e-06	0
	HAVSDPSILDSLDLNEDEREVLINNINR	2	1	1	P05198		3190.59				High	53.41	0.000178766	1
	INLIAPPR	1	1	1	P05198		893.557				High	50.21	8.95218e-05	0
	GVFNVQMEPK	1	1	1	P05198		1148.58				High	40.53	0.00223049	0
	TVYSILR	1	1	1	P05198		851.499				High	39.82	0.000979329	0
	HAVSDPSILDSLDLNEDEREVLINNINR	4	1	1	P05198	N24(Deamidated)	3191.58				Medium	31.7	0.0272461	1
	SINKLIR	1	1	1	P05198	N3(Deamidated)	844.525				Medium	21.49	0.0776988	1
P13693	Translationally-controlled tumor protein OS=Homo sapiens GN=TPT1 PE=1 SV=1 - [TCTP_HUMAN]	48.26	2	3	4	13	189.876	8.14	1	4	177.426	48.26	4	9	172	19.5826	4.93213
	Sequence	# PSMs	# Proteins	# Protein Groups	Protein Group Accessions	Modifications	MH+ [Da]	A3	IonScore A3	Exp Value A3	B3	IonScore B3	Exp Value B3	# Missed Cleavages
	DLISHDEMFSDIYK	4	1	1	P13693		1712.79	High	73.92	8.45485e-07	High	72.46	1.27981e-06	0
	DLISHDEMFSDIYK	4	1	1	P13693	M8(Oxidation)	1728.78	High	59.97	1.99876e-05	Medium	28.06	0.0315756	0
	HILANFK	2	2	1	P13693		842.49				High	30.52	0.00962564	0
	IREIADGLCLEVEGK	1	1	1	P13693	C9(Carbamidomethyl)	1701.89				Medium	25.7	0.0808806	1
	TEGNIDDSLIGGNASAEGPEGEGTESTVITGVDIVMNHHLQETSFTK	2	1	1	P13693	N37(Deamidated); Q41(Deamidated)	4859.26				Low	14.04	1.2524	0
O60739	Eukaryotic translation initiation factor 1b OS=Homo sapiens GN=EIF1B PE=1 SV=2 - [EIF1B_HUMAN]	47.79	2	3	3	17	143.3	26.55	2	3	315.09	35.4	2	14	113	12.8157	7.37158
	Sequence	# PSMs	# Proteins	# Protein Groups	Protein Group Accessions	Modifications	MH+ [Da]	A3	IonScore A3	Exp Value A3	B3	IonScore B3	Exp Value B3	# Missed Cleavages
	TLTTVQGIADDYDK	1	2	1	O60739		1539.76	High	60.39	2.32642e-05				0
	GDDLLPAGTEDYIHIR	4	2	1	O60739		1784.88	High	54.76	9.40759e-05	High	60.2	2.55938e-05	0
	FACNGTVIEHPEYGEVIQLQGDQR	11	2	1	O60739	C3(Carbamidomethyl); N4(Deamidated)	2761.29				High	78.07	5.55201e-07	0
	FACNGTVIEHPEYGEVIQLQGDQR	1	2	1	O60739	C3(Carbamidomethyl)	2760.31				High	64.52	1.33856e-05	0
P04075	Fructose-bisphosphate aldolase A OS=Homo sapiens GN=ALDOA PE=1 SV=2 - [ALDOA_HUMAN]	47.53	1	11	12	82	1052.88	42.03	10	31	957.926	34.89	7	51	364	39.3953	8.08936
	Sequence	# PSMs	# Proteins	# Protein Groups	Protein Group Accessions	Modifications	MH+ [Da]	A3	IonScore A3	Exp Value A3	B3	IonScore B3	Exp Value B3	# Missed Cleavages
	GVVPLAGTNGETTTQGLDGLSER	3	1	1	P04075		2272.14	High	113.18	1.64447e-10	High	76.48	7.69177e-07	0
	GVVPLAGTNGETTTQGLDGLSER	16	1	1	P04075	N9(Deamidated)	2273.13	High	108.58	4.90912e-10	High	88.3	5.11032e-08	0
	GILAADESTGSIAK	1	1	1	P04075		1332.7	High	78.36	4.12115e-07				0
	YTPSGQAGAAASESLFVSNHAY	4	1	1	P04075	N19(Deamidated)	2229.01	High	73.59	1.13318e-06	Low	11.66	1.94125	0
	PYQYPALTPEQK	3	1	1	P04075		1434.73	High	61.27	2.20202e-05	High	42.67	0.00170338	0
	ALQASALK	1	1	1	P04075		801.486	High	51.5	0.000163182				0
	RALANSLACQGK	2	1	1	P04075	C9(Carbamidomethyl)	1288.68	High	49.82	0.000313738				1
	QLLLTADDR	1	1	1	P04075		1044.57	High	46.61	0.000434363				0
	GVVPLAGTNGETTTQGLDGLSER	1	1	1	P04075	N9(Deamidated); Q15(Deamidated)	2274.12	Medium	29.45	0.0415414				0
	ADDGRPFPQVIK	4	1	1	P04075		1342.72	Medium	29.38	0.0240495	High	37.38	0.00344597	0
	LQSIGTENTEENRR	2	1	1	P04075		1646.81	Low	13.56	1.40317				1
	YASICQQNGIVPIVEPEILPDGDHDLK	9	2	1	P04075	C5(Carbamidomethyl); Q6(Deamidated); Q7(Deamidated)	3022.48	Low	11.48	3.04044	Medium	30.99	0.0333591	0
	YTPSGQAGAAASESLFVSNHAY	7	1	1	P04075		2228.03				High	85.43	8.56389e-08	0
	ALANSLACQGK	1	1	1	P04075	C8(Carbamidomethyl)	1132.58				High	83.39	1.28967e-07	0
	YASICQQNGIVPIVEPEILPDGDHDLK	24	2	1	P04075	C5(Carbamidomethyl); N8(Deamidated)	3021.49				High	53.48	0.000183312	0
	YASICQQNGIVPIVEPEILPDGDHDLK	2	2	1	P04075	C5(Carbamidomethyl)	3020.51				High	49.75	0.000414698	0
	IGEHTPSALAIMENANVLAR	1	1	1	P04075	M12(Oxidation)	2123.1				Medium	29.97	0.0285465	0
Q15293	Reticulocalbin-1 OS=Homo sapiens GN=RCN1 PE=1 SV=1 - [RCN1_HUMAN]	47.13	1	8	9	17	237.197	21.45	5	6	266.981	35.35	6	11	331	38.8662	4.99561
	Sequence	# PSMs	# Proteins	# Protein Groups	Protein Group Accessions	Modifications	MH+ [Da]	A3	IonScore A3	Exp Value A3	B3	IonScore B3	Exp Value B3	# Missed Cleavages
	IVDRIDNDGDGFVTTEELK	2	1	1	Q15293		2136.05	High	89.49	3.98672e-08				1
	HWILPQDYDHAQAEAR	3	1	1	Q15293		1949.93	High	58.47	4.3381e-05	High	81.63	2.12648e-07	0
	EIVVLETLEDIDK	1	1	1	Q15293		1515.82	High	57.88	3.48669e-05				0
	ISWEEYK	1	1	1	Q15293		954.458	High	42.22	0.00054581				0
	EEFTAFLHPEEFEHMK	1	1	1	Q15293	M15(Oxidation)	2036.91	Low	14.32	0.639803				0
	VVRPDSELGERPPEDNQSFQYDHEAFLGK	1	1	1	Q15293		3359.59				High	41.79	0.00278793	0
	QATYGYYLGNPAEFHDSSDHHTFK	2	1	1	Q15293		2785.23				High	40.89	0.00177198	0
	EEFTAFLHPEEFEHMK	3	1	1	Q15293		2020.92				High	36.91	0.00438983	0
	YIFDNVAK	1	1	1	Q15293		969.505				High	29.99	0.0123785	0
	EEILENWNMFVGSQATNYGEDLTK	2	1	1	Q15293	N6(Deamidated)	2789.26				Low	15.21	0.860213	0
Q9Y244	Proteasome maturation protein OS=Homo sapiens GN=POMP PE=1 SV=1 - [POMP_HUMAN]	46.81	1	3	3	3	35.31	9.93	1	1	68.07	36.88	2	2	141	15.7791	5.10986
	Sequence	# PSMs	# Proteins	# Protein Groups	Protein Group Accessions	Modifications	MH+ [Da]	A3	IonScore A3	Exp Value A3	B3	IonScore B3	Exp Value B3	# Missed Cleavages
	NELLPSHPLELSEK	1	1	1	Q9Y244		1605.85	High	35.31	0.007788				0
	DSIPVTELSASGPFESHDLLR	1	1	1	Q9Y244		2270.13				High	57.76	5.78693e-05	0
	GNDETIGFEDILNDPSQSEVMGEPHLMVEYK	1	1	1	Q9Y244		3493.58				Medium	23.31	0.136265	0
P60709	Actin, cytoplasmic 1 OS=Homo sapiens GN=ACTB PE=1 SV=1 - [ACTB_HUMAN]	46.4	5	6	14	297	4559.66	39.73	12	175	3633.92	38.13	11	122	375	41.7097	5.47803
	Sequence	# PSMs	# Proteins	# Protein Groups	Protein Group Accessions	Modifications	MH+ [Da]	A3	IonScore A3	Exp Value A3	B3	IonScore B3	Exp Value B3	# Missed Cleavages
	SYELPDGQVITIGNER	28	10	3	P62736;P60709;Q9BYX7		1790.89	High	103.75	1.38738e-09	High	90.27	3.09169e-08	0
	YPIEHGIVTNWDDMEK	2	2	1	P60709	N10(Deamidated)	1947.88	High	93.82	8.29908e-09				0
	DLYANTVLSGGTTMYPGIADR	7	2	1	P60709	N5(Deamidated); M14(Oxidation)	2232.05	High	87.04	5.7431e-08	High	103.84	1.22469e-09	0
	SYELPDGQVITIGNER	20	10	3	P62736;P60709;Q9BYX7	Q8(Deamidated)	1791.88	High	85.55	9.34744e-08	High	102.79	1.71219e-09	0
	YPIEHGIVTNWDDMEK	6	2	1	P60709	M14(Oxidation)	1962.89	High	84.25	7.21608e-08	High	77.62	3.39909e-07	0
	HQGVMVGMGQK	5	7	2	P62736;P60709		1171.58	High	81.53	9.13994e-08	High	61.54	9.11892e-06	0
	VAPEEHPVLLTEAPLNPK	73	2	1	P60709		1954.06	High	80.07	1.27429e-07	High	55.77	3.35035e-05	0
	HQGVMVGMGQK	2	7	2	P62736;P60709	Q10(Deamidated)	1172.56	High	73.07	6.23865e-07				0
	YPIEHGIVTNWDDMEK	5	2	1	P60709		1946.9	High	70.9	1.68662e-06	High	95.78	5.56227e-09	0
	HQGVMVGMGQK	10	7	2	P62736;P60709	M8(Oxidation)	1187.57	High	70.67	1.18271e-06	High	50.63	0.000131043	0
	QEYDESGPSIVHR	2	7	2	P60709;Q9BYX7		1516.71	High	66.85	3.54213e-06				0
	EITALAPSTMK	47	6	2	P62736;P60709		1161.62	High	65.18	7.9943e-06	High	48.55	0.000364452	0
	AGFAGDDAPR	1	10	2	P62736;P60709		976.45	High	54.94	4.42465e-05				0
	EITALAPSTMK	5	6	2	P62736;P60709	M10(Oxidation)	1177.61	High	45.56	0.000726895	High	39.19	0.00304874	0
	HQGVMVGMGQK	6	7	2	P62736;P60709	M5(Oxidation); M8(Oxidation)	1203.57	High	45	0.000518614	High	47.7	0.000285305	0
	VAPEEHPVLLTEAPLNPK	2	2	1	P60709	N16(Deamidated)	1955.05	High	42.33	0.00115204				0
	DLTDYLMK	40	7	2	P62736;P60709		998.487	High	42.06	0.00100501	High	53.61	5.68343e-05	0
	GYSFTTTAER	3	2	1	P60709		1132.53	High	40.43	0.00114575	High	37.6	0.00223307	0
	RGILTLK	4	10	2	P62736;P60709		800.543	High	36.98	0.00102946	High	36.8	0.00196304	1
	DLTDYLMK	5	7	2	P62736;P60709	M7(Oxidation)	1014.48	High	34.38	0.00373873	High	47.7	0.00017407	0
	HQGVMVGMGQK	1	7	2	P62736;P60709	Q2(Deamidated); Q10(Deamidated)	1173.55	High	28.02	0.0196413				0
	IIAPPERK	1	7	2	P62736;P60709		923.57	Medium	22.27	0.0304515				1
	DLYANTVLSGGTTMYPGIADR	5	2	1	P60709	N5(Deamidated)	2216.06				High	122.9	1.65654e-11	0
	DLYANTVLSGGTTMYPGIADR	2	2	1	P60709	M14(Oxidation)	2231.07				High	122.15	1.9048e-11	0
	LCYVALDFEQEMATAASSSSLEK	4	3	1	P60709	C2(Carbamidomethyl); M12(Oxidation)	2566.18				High	87.74	4.8461e-08	0
	LCYVALDFEQEMATAASSSSLEK	5	3	1	P60709	C2(Carbamidomethyl)	2550.18				High	85.08	1.0183e-07	0
	EKLCYVALDFEQEMATAASSSSLEK	1	3	1	P60709	C4(Carbamidomethyl)	2807.32				High	67.68	6.36369e-06	1
	LCYVALDFEQEMATAASSSSLEK	5	3	1	P60709	C2(Carbamidomethyl); Q10(Deamidated)	2551.17				High	44.53	0.0010113	0
O95433	Activator of 90 kDa heat shock protein ATPase homolog 1 OS=Homo sapiens GN=AHSA1 PE=1 SV=1 - [AHSA1_HUMAN]	46.15	1	10	11	33	338.049	18.05	6	12	561.227	40.24	9	21	338	38.2503	5.52881
	Sequence	# PSMs	# Proteins	# Protein Groups	Protein Group Accessions	Modifications	MH+ [Da]	A3	IonScore A3	Exp Value A3	B3	IonScore B3	Exp Value B3	# Missed Cleavages
	ADATNVNNWHWTER	2	1	1	O95433		1713.77	High	91.54	1.15039e-08	High	85.09	5.43597e-08	0
	ETFLTSPEELYR	2	1	1	O95433		1484.73	High	80.62	1.99401e-07	High	64.61	7.95661e-06	0
	ADATNVNNWHWTER	6	1	1	O95433	N8(Deamidated)	1714.76	High	68.53	1.83769e-06				0
	DEPDTNLVALMK	1	1	1	O95433		1345.67	High	61.59	1.79944e-05				0
	LNWTGTSK	2	1	1	O95433		906.469	High	38.06	0.00317319	High	35.75	0.00615958	0
	YYFEGIK	2	1	1	O95433		919.457	High	34.87	0.00685886	High	29.29	0.0223745	0
	QTFGYGAR	1	1	1	O95433		899.439	Low	13.61	0.300503				0
	FHMVDGNVSGEFTDLVPEK	2	1	1	O95433		2121				High	116.24	6.78588e-11	0
	GHVEIPNLSDENSVDEVEISVSLAK	1	1	1	O95433		2680.33				High	71.76	2.64722e-06	0
	TEFTQGMILPTMNGESVDPVGQPALK	3	1	1	O95433	N13(Deamidated)	2761.35				High	54.54	0.000139218	0
	EAMGIYISTLK	1	1	1	O95433		1225.65				High	42.98	0.000808118	0
	TEFTQGMILPTMNGESVDPVGQPALK	6	1	1	O95433	Q5(Deamidated); M12(Oxidation); N13(Deamidated)	2778.35				High	42.93	0.00209844	0
	TLFLAVQVQNEEGK	1	1	1	O95433		1575.84				High	39.34	0.00319553	0
	EAMGIYISTLK	1	1	1	O95433	M3(Oxidation)	1241.65				Medium	25.79	0.0437631	0
	TEFTQGMILPTMNGESVDPVGQPALK	2	1	1	O95433	M12(Oxidation); N13(Deamidated)	2777.35				Low	17.24	0.757085	0
P15531	Nucleoside diphosphate kinase A OS=Homo sapiens GN=NME1 PE=1 SV=1 - [NDKA_HUMAN]	46.05	1	4	6	14	185.028	38.16	5	7	229.17	25.66	4	7	152	17.1377	6.18896
	Sequence	# PSMs	# Proteins	# Protein Groups	Protein Group Accessions	Modifications	MH+ [Da]	A3	IonScore A3	Exp Value A3	B3	IonScore B3	Exp Value B3	# Missed Cleavages
	FMQASEDLLK	2	1	1	P15531	M2(Oxidation)	1197.58	High	57.72	3.40624e-05	High	59.96	1.90244e-05	0
	GLVGEIIK	3	2	1	P15531		828.519	High	52.23	5.05658e-05	High	51.1	7.29338e-05	0
	FMQASEDLLK	2	1	1	P15531		1181.59	High	50.67	0.000188548	High	52.03	0.000136915	0
	GDFCIQVGR	2	3	2	P15531;O60361	C4(Carbamidomethyl)	1051.5	High	45.66	0.000547363	Medium	18.89	0.230483	0
	NIIHGSDSVESAEK	1	1	1	P15531		1485.72	Medium	26.35	0.048897				0
	VMLGETNPADSKPGTIR	1	3	2	P15531;O60361		1785.92	Low	19.2	0.32401				0
	TFIAIKPDGVQR	3	2	1	P15531		1344.77				High	56.42	2.87323e-05	0
P19105	Myosin regulatory light chain 12A OS=Homo sapiens GN=MYL12A PE=1 SV=2 - [ML12A_HUMAN]	45.61	3	7	7	14	266.61	39.77	6	8	230.166	24.56	3	6	171	19.7815	4.80518
	Sequence	# PSMs	# Proteins	# Protein Groups	Protein Group Accessions	Modifications	MH+ [Da]	A3	IonScore A3	Exp Value A3	B3	IonScore B3	Exp Value B3	# Missed Cleavages
	NAFACFDEEATGTIQEDYLR	4	2	1	P19105	C5(Carbamidomethyl)	2350.03	High	114.83	5.65625e-11	High	82.72	9.35488e-08	0
	EAFNMIDQNR	1	3	1	P19105		1237.57	High	48.17	0.000246897				0
	ELLTTMGDRFTDEEVDELYR	1	2	1	P19105		2432.13	High	42.94	0.00155497				1
	ELLTTMGDR	1	3	1	P19105		1035.52	High	35.03	0.00725458				0
	EAFNMIDQNRDGFIDK	1	3	1	P19105		1912.88	Medium	26.64	0.0554932				1
	EDLHDMLASLGK	2	3	1	P19105	M6(Oxidation)	1344.65	Medium	22.77	0.0977624				0
	EDLHDMLASLGK	2	3	1	P19105		1328.65				High	56.44	4.05171e-05	0
	GNFNYIEFTR	2	2	1	P19105		1260.6				High	42.89	0.000963832	0
Q9H0U4	Ras-related protein Rab-1B OS=Homo sapiens GN=RAB1B PE=1 SV=1 - [RAB1B_HUMAN]	45.27	11	2	7	31	143.348	20.9	4	4	371.041	29.85	4	27	201	22.1572	5.73193
	Sequence	# PSMs	# Proteins	# Protein Groups	Protein Group Accessions	Modifications	MH+ [Da]	A3	IonScore A3	Exp Value A3	B3	IonScore B3	Exp Value B3	# Missed Cleavages
	LQIWDTAGQER	2	24	10	P61026;P61006;Q92930;O95716;P62820;P61106;Q15286;Q9H0U4;P20340;Q6IQ22		1316.66	High	63.94	1.06159e-05	High	48.7	0.000356801	0
	TITSSYYR	1	2	2	P62820;Q9H0U4		990.491	High	57.03	4.5377e-05				0
	MGPGAASGGERPNLK	1	1	1	Q9H0U4		1441.72	High	45.43	0.000598613				0
	QWLQEIDR	1	3	2	P62820;Q9H0U4		1087.56	Medium	29.61	0.0236295				0
	NATNVEQAFMTMAAEIK	4	2	2	Q9H0U4;P62820	M10(Oxidation)	1884.89				High	77	5.53685e-07	0
	GAHGIIVVYDVTDQESYANVK	2	1	1	Q9H0U4		2278.13				High	75.83	9.87397e-07	0
	NATNVEQAFMTMAAEIK	18	2	2	Q9H0U4;P62820	N1(Deamidated); M10(Oxidation)	1885.87				High	66.59	5.13116e-06	0
	LLLIGDSGVGK	1	9	7	P61026;P61006;Q92930;P51153;P62820;Q15286;Q9H0U4		1071.64				High	52.97	6.88863e-05	0
	NATNVEQAFMTMAAEIK	1	2	2	Q9H0U4;P62820	M10(Oxidation); M12(Oxidation)	1900.88				High	35.72	0.00562625	0
P04406	Glyceraldehyde-3-phosphate dehydrogenase OS=Homo sapiens GN=GAPDH PE=1 SV=3 - [G3P_HUMAN]	45.07	2	12	13	123	337.651	18.81	6	14	4451	45.07	13	109	335	36.0304	8.45557
	Sequence	# PSMs	# Proteins	# Protein Groups	Protein Group Accessions	Modifications	MH+ [Da]	A3	IonScore A3	Exp Value A3	B3	IonScore B3	Exp Value B3	# Missed Cleavages
	VVDLMAHMASK	3	1	1	P04406	M5(Oxidation); M8(Oxidation)	1233.6	High	61.65	1.72688e-05	High	71.42	1.74869e-06	0
	VPTANVSVVDLTCR	4	1	1	P04406	N5(Deamidated); C13(Carbamidomethyl)	1531.78	High	59.53	3.10331e-05	High	72.72	1.5048e-06	0
	VGVNGFGR	4	1	1	P04406	N4(Deamidated)	806.416	High	57.32	2.75249e-05	High	43.27	0.000675852	0
	VGVNGFGR	1	1	1	P04406		805.433	High	49.53	0.00013873				0
	VIPELNGK	2	1	1	P04406		869.51	High	48.82	6.7392e-05	High	37.73	0.00158463	0
	VIPELNGK	4	1	1	P04406	N6(Deamidated)	870.498	High	39.61	0.000875165				0
	LTGMAFR	3	2	2	P04406;O14556	M4(Oxidation)	811.415	High	35.74	0.00249351	High	36.41	0.00214748	0
	GALQNIIPASTGAAK	6	1	1	P04406	N5(Deamidated)	1412.77	Medium	23.52	0.0706964	High	40.67	0.00130698	0
	WGDAGAEYVVESTGVFTTMEK	13	1	1	P04406		2277.04				High	128.78	3.24464e-12	0
	WGDAGAEYVVESTGVFTTMEK	2	1	1	P04406	M19(Oxidation)	2293.03				High	112.43	1.4487e-10	0
	VVDLMAHMASK	8	1	1	P04406	M8(Oxidation)	1217.6				High	94.71	8.45162e-09	0
	IISNASCTTNCLAPLAK	2	1	1	P04406	N4(Deamidated); C7(Carbamidomethyl); N10(Deamidated); C11(Carbamidomethyl)	1835.89				High	94.44	1.21775e-08	0
	VPTANVSVVDLTCR	27	1	1	P04406	C13(Carbamidomethyl)	1530.8				High	93.82	1.12038e-08	0
	IISNASCTTNCLAPLAK	10	1	1	P04406	C7(Carbamidomethyl); N10(Deamidated); C11(Carbamidomethyl)	1834.9				High	92.01	2.23475e-08	0
	GALQNIIPASTGAAK	28	1	1	P04406		1411.8				High	71.41	7.98661e-07	0
	LISWYDNEFGYSNR	2	1	1	P04406	N7(Deamidated)	1764.79				High	51.5	0.000179818	0
	LVTRAAFNSGK	1	1	1	P04406		1163.66				High	37.98	0.0016957	1
	RVIISAPSADAPMFVMGVNHEK	1	1	1	P04406	M13(Oxidation); M16(Oxidation)	2401.21				High	36.55	0.00800034	1
	VIISAPSADAPMFVMGVNHEK	1	1	1	P04406	M12(Oxidation); M15(Oxidation)	2245.1				Medium	26.19	0.0822292	0
	IGRLVTR	1	2	1	P04406		814.529				Medium	20.09	0.0920298	1
P62312	U6 snRNA-associated Sm-like protein LSm6 OS=Homo sapiens GN=LSM6 PE=1 SV=1 - [LSM6_HUMAN]	45	1	4	4	6	109.061	32.5	3	4	62.43	26.25	2	2	80	9.12177	9.5835
	Sequence	# PSMs	# Proteins	# Protein Groups	Protein Group Accessions	Modifications	MH+ [Da]	A3	IonScore A3	Exp Value A3	B3	IonScore B3	Exp Value B3	# Missed Cleavages
	GNNVLYISTQK	2	1	1	P62312		1236.66	High	63.65	7.96153e-06	High	41.5	0.0013097	0
	YGDAFIR	2	1	1	P62312		841.422	High	38.57	0.00118146				0
	QTPSDFLK	1	1	1	P62312		935.484	High	34.3	0.00620464				0
	QIIGRPVVVK	1	1	1	P62312		1108.72				High	33.93	0.00380127	0
P62280	40S ribosomal protein S11 OS=Homo sapiens GN=RPS11 PE=1 SV=3 - [RS11_HUMAN]	44.94	1	8	8	13	77.5643	20.89	4	4	256.17	34.81	6	9	158	18.419	10.3013
	Sequence	# PSMs	# Proteins	# Protein Groups	Protein Group Accessions	Modifications	MH+ [Da]	A3	IonScore A3	Exp Value A3	B3	IonScore B3	Exp Value B3	# Missed Cleavages
	VLLGETGK	1	1	1	P62280		816.483	High	38.31	0.00267103				0
	CPFTGNVSIR	2	1	1	P62280	C1(Carbamidomethyl)	1150.57	High	35.08	0.00757513	High	39.46	0.00266114	0
	QPTIFQNK	1	1	1	P62280		975.527	High	33	0.013081				0
	DYLHYIR	2	1	1	P62280		979.499	Low	15.69	0.377684	High	30.92	0.0110037	0
	DVQIGDIVTVGECRPLSK	2	1	1	P62280	C13(Carbamidomethyl)	1986.03				High	81.53	1.84556e-07	0
	NMSVHLSPCFR	2	1	1	P62280	C9(Carbamidomethyl)	1347.63				High	47.27	0.000357186	0
	ILSGVVTK	1	1	1	P62280		816.52				High	43.76	0.000395302	0
	RDYLHYIR	1	1	1	P62280		1135.6				Medium	22.66	0.118969	1
	NMSVHLSPCFR	1	1	1	P62280	M2(Oxidation); C9(Carbamidomethyl)	1363.63				Low	14.81	0.573191	0
P12814	Alpha-actinin-1 OS=Homo sapiens GN=ACTN1 PE=1 SV=2 - [ACTN1_HUMAN]	44.73	1	19	30	82	1502	29.04	21	40	1593.79	31.84	21	42	892	102.993	5.41455
	Sequence	# PSMs	# Proteins	# Protein Groups	Protein Group Accessions	Modifications	MH+ [Da]	A3	IonScore A3	Exp Value A3	B3	IonScore B3	Exp Value B3	# Missed Cleavages
	ETADTDTADQVMASFK	2	1	1	P12814		1729.76	High	117.9	2.29486e-11				0
	VLAVNQENEQLMEDYEK	1	1	1	P12814		2051.96	High	101.29	2.1659e-09				0
	LVSIGAEEIVDGNVK	3	2	1	P12814		1542.84	High	97.84	3.69161e-09	High	63.64	9.68831e-06	0
	MLDAEDIVGTARPDEK	3	1	1	P12814		1759.86	High	82.28	1.73328e-07	Medium	21.37	0.202789	0
	DDPLTNLNTAFDVAEK	3	1	1	P12814		1762.85	High	78.19	4.44496e-07	High	86.88	6.71756e-08	0
	TINEVENQILTR	4	2	2	O43707;P12814		1429.76	High	77.38	4.98157e-07	High	70.63	2.27054e-06	0
	FAIQDISVEETSAK	3	4	2	O43707;P12814		1537.78	High	73.74	1.15389e-06	High	86.85	5.63849e-08	0
	VPENTMHAMQQK	2	1	1	P12814		1413.67	High	73.7	7.59312e-07				0
	DDPLTNLNTAFDVAEK	2	1	1	P12814	N6(Deamidated)	1763.83	High	67.95	5.41897e-06				0
	AGTQIENIEEDFRDGLK	2	1	1	P12814		1934.95	High	66.97	6.66014e-06				1
	GYEEWLLNEIR	2	3	2	O43707;P12814	N8(Deamidated)	1422.69	High	59.28	3.15146e-05	High	66.02	6.62592e-06	0
	HTNYTMEHIR	3	3	2	O43707;P12814		1301.61	High	55.62	4.07124e-05	High	49.31	0.00018169	0
	ALDFIASK	2	3	2	O43707;P12814		864.483	High	51.56	7.36635e-05	High	52.31	6.19801e-05	0
	KDDPLTNLNTAFDVAEK	3	1	1	P12814		1890.94	High	47.29	0.000615905	High	131	2.54979e-12	1
	HRPELIDYGK	1	1	1	P12814		1227.65	High	43.03	0.000888461				0
	ASIHEAWTDGK	2	2	2	O43707;P12814		1214.58	High	42.99	0.000771096				0
	ELPPDQAEYCIAR	2	2	2	O43707;P12814	C10(Carbamidomethyl)	1561.73	High	41.88	0.00141078				0
	NYITMDELR	1	1	1	P12814		1154.55	High	37.92	0.0028897				0
	HTNYTMEHIR	2	3	2	O43707;P12814	M6(Oxidation)	1317.6	High	36.39	0.00314572				0
	MLDAEDIVGTARPDEK	1	1	1	P12814	M1(Oxidation)	1775.85	High	35.27	0.00861783				0
	LSNRPAFMPSEGR	6	1	1	P12814		1461.73	High	35.04	0.00960352	High	38.04	0.00463257	0
	TIPWLENR	3	2	1	P12814	N7(Deamidated)	1029.54	High	30.68	0.0114151	High	31.14	0.0126907	0
	DLLLDPAWEK	1	4	2	O43707;P12814		1199.63	Low	15.16	0.444993				0
	ASFNHFDRDHSGTLGPEEFK	3	1	1	P12814		2291.05	Low	12.94	1.34154	High	31.28	0.0199588	1
	ACLISLGYDIGNDPQGEAEFAR	2	1	1	P12814	C2(Carbamidomethyl)	2396.12				High	113.24	1.47015e-10	0
	MVSDINNAWGCLEQVEK	2	1	1	P12814	C11(Carbamidomethyl)	1992.92				High	111.81	1.65453e-10	0
	ICDQWDNLGALTQK	1	1	1	P12814	C2(Carbamidomethyl)	1661.79				High	86.16	6.02836e-08	0
	IDQLEGDHQLIQEALIFDNK	2	1	1	P12814		2339.19				High	81.52	2.20217e-07	0
	CQLEINFNTLQTK	1	4	2	O43707;P12814	C1(Carbamidomethyl)	1608.81				High	73.05	1.52599e-06	0
	GYEEWLLNEIR	3	3	2	O43707;P12814		1421.71				High	58.61	3.64961e-05	0
	TFTAWCNSHLR	4	4	2	O43707;P12814	C6(Carbamidomethyl); N7(Deamidated)	1393.63				High	55.13	5.18665e-05	0
	CQLEINFNTLQTK	3	4	2	O43707;P12814	C1(Carbamidomethyl); N6(Deamidated)	1609.79				High	54.29	0.000111904	0
	EGLLLWCQR	1	4	2	O43707;P12814	C7(Carbamidomethyl)	1174.6				High	53.8	9.94233e-05	0
	VEQIAAIAQELNELDYYDSPSVNAR	1	1	1	P12814	N23(Deamidated)	2809.35				High	39.94	0.00426857	0
	IMSIVDPNR	1	1	1	P12814		1044.55				High	33.3	0.0101265	0
	TIPWLENR	1	2	1	P12814		1028.56				Medium	25.65	0.0318556	0
	TFTAWCNSHLR	2	4	2	O43707;P12814	C6(Carbamidomethyl)	1392.65				Medium	25.54	0.0557112	0
	MVSDINNAWGCLEQVEK	1	1	1	P12814	M1(Oxidation); C11(Carbamidomethyl)	2008.91				Low	11.92	1.31108	0
P42765	3-ketoacyl-CoA thiolase, mitochondrial OS=Homo sapiens GN=ACAA2 PE=1 SV=2 - [THIM_HUMAN]	44.58	1	10	10	21	376.202	27.2	6	8	489.15	20.65	5	13	397	41.8976	8.08936
	Sequence	# PSMs	# Proteins	# Protein Groups	Protein Group Accessions	Modifications	MH+ [Da]	A3	IonScore A3	Exp Value A3	B3	IonScore B3	Exp Value B3	# Missed Cleavages
	EAEVVLCGGTESMSQAPYCVR	1	1	1	P42765	C7(Carbamidomethyl); C19(Carbamidomethyl)	2343.05	High	86.58	4.87925e-08				0
	DGTVTAGNASGVADGAGAVIIASEDAVK	2	1	1	P42765		2516.25	High	86.21	8.4843e-08				0
	AANDAGYFNDEMAPIEVK	1	1	1	P42765		1954.89	High	70.37	1.96982e-06				0
	DFTATDLSEFAAK	2	1	1	P42765		1415.67	High	58.66	2.60717e-05	High	51.34	0.000137721	0
	HNFTPLAR	1	1	1	P42765		955.514	High	37.71	0.00148255				0
	DGTVTAGNASGVADGAGAVIIASEDAVK	1	1	1	P42765	N8(Deamidated)	2517.23	High	33.64	0.01583				0
	QTMQVDEHARPQTTLEQLQK	1	1	1	P42765		2381.19	Medium	21.69	0.249711				0
	TNVNGGAIALGHPLGGSGSR	4	1	1	P42765	N4(Deamidated)	1835.94				High	120.57	2.61346e-11	0
	DMDLVEVNEAFAPQYLAVER	2	1	1	P42765		2309.12				High	99.31	4.35471e-09	0
	LCGSGFQSIVNGCQEICVK	5	1	1	P42765	C2(Carbamidomethyl); N11(Deamidated); C13(Carbamidomethyl); C17(Carbamidomethyl)	2156.98				High	94.8	8.41073e-09	0
	ITAHLVHELR	1	1	1	P42765		1188.69				High	64.97	3.62999e-06	0
P06733	Alpha-enolase OS=Homo sapiens GN=ENO1 PE=1 SV=2 - [ENOA_HUMAN]	44.47	2	13	16	82	1119.24	21.66	9	27	2317.08	44.47	16	55	434	47.1393	7.38623
	Sequence	# PSMs	# Proteins	# Protein Groups	Protein Group Accessions	Modifications	MH+ [Da]	A3	IonScore A3	Exp Value A3	B3	IonScore B3	Exp Value B3	# Missed Cleavages
	VNQIGSVTESLQACK	10	2	1	P06733	Q12(Deamidated); C14(Carbamidomethyl)	1634.81	High	95.7	8.14189e-09	High	100.57	2.73186e-09	0
	VNQIGSVTESLQACK	8	2	1	P06733	C14(Carbamidomethyl)	1633.83	High	92.92	1.5162e-08	High	92.94	1.54735e-08	0
	DATNVGDEGGFAPNILENK	6	1	1	P06733		1960.93	High	90.69	2.38441e-08	High	86	6.76953e-08	0
	GNPTVEVDLFTSK	3	1	1	P06733		1406.72	High	77.85	4.80693e-07	High	65.55	8.03796e-06	0
	LMIEMDGTENK	2	1	1	P06733	M5(Oxidation)	1296.58	High	57.85	2.19019e-05				0
	EGLELLK	3	1	1	P06733		801.472	High	49.35	0.000163764	High	29.54	0.0156754	0
	TIAPALVSK	4	1	1	P06733		899.556	High	49.04	7.54667e-05	High	47.67	0.000160668	0
	LMIEMDGTENK	3	1	1	P06733		1280.59	High	48.9	0.000220291	High	45.34	0.000514651	0
	SCNCLLLK	2	1	1	P06733	C2(Carbamidomethyl); C4(Carbamidomethyl)	1007.5	High	44.6	0.000690006	High	45.2	0.00060399	0
	YNQLLR	2	1	1	P06733		806.451	High	43.59	0.000625657	High	43.63	0.000455186	0
	YDLDFK	2	3	2	P06733;P09104		800.384	High	32.78	0.00358516	Medium	23.14	0.0455962	0
	FTASAGIQVVGDDLTVTNPK	10	1	1	P06733		2033.06				High	171.9	1.86594e-16	0
	LAQANGWGVMVSHR	8	1	1	P06733	N5(Deamidated)	1526.76				High	101.73	1.56779e-09	0
	AAVPSGASTGIYEALELR	5	3	2	P06733;P09104		1804.95				High	99.17	3.12334e-09	0
	LAQANGWGVMVSHR	4	1	1	P06733	N5(Deamidated); M10(Oxidation)	1542.75				High	76.78	4.82756e-07	0
	DYPVVSIEDPFDQDDWGAWQK	3	1	1	P06733		2510.11				High	69.82	2.1159e-06	0
	YISPDQLADLYK	1	1	1	P06733	Q6(Deamidated)	1426.71				High	62.76	1.2606e-05	0
	YISPDQLADLYK	1	1	1	P06733		1425.73				High	46.39	0.000546483	0
	DYPVVSIEDPFDQDDWGAWQK	2	1	1	P06733	Q13(Deamidated)	2511.1				High	31.96	0.0113031	0
	AAVPSGASTGIYEALELRDNDK	1	1	1	P06733		2277.15				Medium	27.18	0.0724546	1
	AAVPSGASTGIYEALELRDNDK	1	1	1	P06733	N20(Deamidated)	2278.12				Medium	27.11	0.0789816	1
	IGAEVYHNLK	1	1	1	P06733		1143.62				Low	15.38	0.602647	0
P62910	60S ribosomal protein L32 OS=Homo sapiens GN=RPL32 PE=1 SV=2 - [RL32_HUMAN]	44.44	1	5	6	11	118.09	21.48	3	4	245.8	38.52	5	7	135	15.8498	11.3267
	Sequence	# PSMs	# Proteins	# Protein Groups	Protein Group Accessions	Modifications	MH+ [Da]	A3	IonScore A3	Exp Value A3	B3	IonScore B3	Exp Value B3	# Missed Cleavages
	SYCAEIAHNVSSK	3	1	1	P62910	C3(Carbamidomethyl)	1465.68	High	78.63	2.73491e-07	High	66	5.42567e-06	0
	HMLPSGFR	2	1	1	P62910	M2(Oxidation)	960.476	Medium	19.74	0.215524	Medium	20.18	0.194758	0
	NRKAIVER	1	1	1	P62910		985.581	Low	14.76	0.497951				2
	GQILMPNIGYGSNK	1	1	1	P62910		1491.76				High	73.93	1.04381e-06	0
	ELEVLLMCNK	1	1	1	P62910	C8(Carbamidomethyl)	1248.63				High	63.31	1.34865e-05	0
	FLVHNVK	1	1	1	P62910		856.508				High	35.74	0.0025057	0
	GQILMPNIGYGSNK	1	1	1	P62910	M5(Oxidation)	1507.76				High	33.4	0.0128899	0
	HMLPSGFR	1	1	1	P62910		944.479				High	31.24	0.00721558	0
P30086	Phosphatidylethanolamine-binding protein 1 OS=Homo sapiens GN=PEBP1 PE=1 SV=3 - [PEBP1_HUMAN]	44.39	1	6	6	13	368.718	32.62	4	6	503	40.11	5	7	187	21.0437	7.53271
	Sequence	# PSMs	# Proteins	# Protein Groups	Protein Group Accessions	Modifications	MH+ [Da]	A3	IonScore A3	Exp Value A3	B3	IonScore B3	Exp Value B3	# Missed Cleavages
	GNDISSGTVLSDYVGSGPPK	2	1	1	P30086	N2(Deamidated)	1950.93	High	118.7	4.17504e-11				0
	NRPTSISWDGLDSGK	3	1	1	P30086		1632.8	High	69.53	3.5936e-06	High	80.99	2.43625e-07	0
	APVAGTCYQAEWDDYVPK	3	1	1	P30086	C7(Carbamidomethyl)	2069.93	High	53.71	9.55468e-05	High	122.19	1.38908e-11	0
	VLTPTQVK	1	1	1	P30086		885.541	High	40.34	0.000573313				0
	GNDISSGTVLSDYVGSGPPK	2	1	1	P30086		1949.94				High	138	5.07166e-13	0
	LYTLVLTDPDAPSR	1	1	1	P30086		1560.83				High	75.95	6.16186e-07	0
	LYEQLSGK	1	1	1	P30086		937.501				High	41.51	0.000967655	0
P09382	Galectin-1 OS=Homo sapiens GN=LGALS1 PE=1 SV=2 - [LEG1_HUMAN]	43.7	1	5	5	20	261.882	25.93	3	14	314.73	37.78	4	6	135	14.7062	5.50342
	Sequence	# PSMs	# Proteins	# Protein Groups	Protein Group Accessions	Modifications	MH+ [Da]	A3	IonScore A3	Exp Value A3	B3	IonScore B3	Exp Value B3	# Missed Cleavages
	DSNNLCLHFNPR	4	1	1	P09382	C6(Carbamidomethyl)	1486.69	High	86.64	3.71761e-08	High	91.72	1.15752e-08	0
	DSNNLCLHFNPR	9	1	1	P09382	N4(Deamidated); C6(Carbamidomethyl)	1487.67	High	60.87	1.04763e-05				0
	FNAHGDANTIVCNSK	3	1	1	P09382	C12(Carbamidomethyl)	1647.76	High	34.2	0.00756577	High	92.58	1.09587e-08	0
	FNAHGDANTIVCNSK	1	1	1	P09382	N2(Deamidated); C12(Carbamidomethyl)	1648.74	Medium	28.64	0.0202424				0
	LPDGYEFK	1	1	1	P09382		968.474	Medium	25.81	0.0321467				0
	LNLEAINYMAADGDFK	1	1	1	P09382	M9(Oxidation)	1800.85				High	81.08	2.13284e-07	0
	SFVLNLGK	1	1	1	P09382		877.515				High	43.06	0.000464439	0
P62258	14-3-3 protein epsilon OS=Homo sapiens GN=YWHAE PE=1 SV=1 - [1433E_HUMAN]	43.53	1	8	9	55	1535.82	43.53	9	34	730.381	29.8	7	21	255	29.1554	4.7417
	Sequence	# PSMs	# Proteins	# Protein Groups	Protein Group Accessions	Modifications	MH+ [Da]	A3	IonScore A3	Exp Value A3	B3	IonScore B3	Exp Value B3	# Missed Cleavages
	AAFDDAIAELDTLSEESYK	11	1	1	P62258		2087.97	High	90.43	2.39566e-08	High	85.02	8.26284e-08	0
	DNLTLWTSDMQGDGEEQNK	3	1	1	P62258		2180.94	High	87.48	2.38496e-08				0
	DNLTLWTSDMQGDGEEQNK	1	1	1	P62258	M10(Oxidation)	2196.94	High	79.44	1.15469e-07				0
	AASDIAMTELPPTHPIR	7	1	1	P62258		1819.94	High	78.13	4.42219e-07	High	72.64	1.58723e-06	0
	YLAEFATGNDRK	4	1	1	P62258	N9(Deamidated)	1385.67	High	72.34	1.21357e-06				1
	HLIPAANTGESK	4	1	1	P62258		1237.64	High	71.71	1.1467e-06	Medium	23.73	0.0720193	0
	YLAEFATGNDR	2	1	1	P62258	N9(Deamidated)	1257.58	High	70.21	1.14812e-06				0
	NLLSVAYK	3	7	7	P31946;P62258;Q04917;P61981;P31947;P27348;P63104	N1(Deamidated)	908.509	High	66.52	1.93874e-06	High	60.69	8.01546e-06	0
	YLAEFATGNDRK	2	1	1	P62258		1384.69	High	54.03	8.57946e-05	High	54.22	7.94729e-05	1
	LAEQAERYDEMVESMK	2	1	1	P62258		1928.87	High	50.19	0.000195268				1
	YLAEFATGNDR	2	1	1	P62258		1256.59	High	47.79	0.000255334	High	46.63	0.00033351	0
	NLLSVAYK	12	7	7	P31946;P62258;Q04917;P61981;P31947;P27348;P63104		907.525	High	42.6	0.000398417	High	51.33	6.91717e-05	0
	IISSIEQK	2	1	1	P62258		917.532	High	40.19	0.00152672	High	43.69	0.000681963	0
P08729	Keratin, type II cytoskeletal 7 OS=Homo sapiens GN=KRT7 PE=1 SV=5 - [K2C7_HUMAN]	43.28	12	12	18	73	884.673	30.49	14	23	1525.49	27.29	11	50	469	51.3543	5.47803
	Sequence	# PSMs	# Proteins	# Protein Groups	Protein Group Accessions	Modifications	MH+ [Da]	A3	IonScore A3	Exp Value A3	B3	IonScore B3	Exp Value B3	# Missed Cleavages
	TAAENEFVVLK	1	2	2	Q14CN4;P08729		1220.65	High	97.76	3.86074e-09				0
	VDALNDEINFLR	6	1	1	P08729	N9(Deamidated)	1419.71	High	94.77	9.91944e-09				0
	VDALNDEINFLR	6	1	1	P08729		1418.73	High	75.26	8.29517e-07	High	100.88	2.35992e-09	0
	LEAAIAEAEERGELALK	2	1	1	P08729		1812.98	High	74.89	5.85433e-07				1
	GQLEALQVDGGR	2	1	1	P08729		1242.65	High	74.53	5.0389e-07	High	73.08	7.03617e-07	0
	SLDLDGIIAEVK	7	1	1	P08729		1272.7	High	69.74	2.21364e-06	High	85.29	6.03435e-08	0
	SAYGGPVGAGIR	1	1	1	P08729		1104.58	High	63.14	1.28359e-05				0
	AEAEAWYQTK	1	2	1	P08729		1196.56	High	59.14	1.83458e-05				0
	FETLQAQAGK	2	1	1	P08729		1092.57	High	56.94	5.07778e-05	High	60.28	2.14702e-05	0
	SMQDVVEDFK	1	1	1	P08729		1197.55	High	55.47	4.44134e-05				0
	EYQELMSVK	1	2	1	P08729		1126.55	High	42.08	0.00113358				0
	FLEQQNK	2	18	5	P13647;P02538;P04259;P08729;P05787		906.468	High	35.77	0.00594588	High	32.58	0.0112072	0
	FASFIDK	27	18	7	P35908;P08729;P13647;P02538;P04259;Q14CN4;P05787		827.43	High	34.16	0.00466204	High	43.16	0.000586916	0
	WTLLQEQK	2	1	1	P08729		1045.57	Medium	24.45	0.0933197	High	43.2	0.00124444	0
	GQLEALQVDGGRLEAELR	1	1	1	P08729		1954.03	Low	17.94	0.337458				1
	TLNETELTELQSQISDTSVVLSMDNSR	1	1	1	P08729	M23(Oxidation)	3026.45				High	85.35	1.19323e-07	0
	EVTINQSLLAPLR	1	1	1	P08729		1453.84				High	81.73	6.30854e-08	0
	EVTINQSLLAPLR	4	1	1	P08729	N5(Deamidated)	1454.82				High	73.07	5.22764e-07	0
	LALDIEIATYR	1	6	4	P04264;P08729;P05787;Q6KB66		1277.71				High	59.38	1.64944e-05	0
	TLNETELTELQSQISDTSVVLSMDNSR	1	1	1	P08729	N25(Deamidated)	3011.44				High	53.39	0.000189442	0
	TLNETELTELQSQISDTSVVLSMDNSR	1	1	1	P08729	M23(Oxidation); N25(Deamidated)	3027.44				High	34.91	0.0131723	0
	VDALNDEINFLR	1	1	1	P08729	N5(Deamidated); N9(Deamidated)	1420.69				Medium	28.57	0.0415596	0
	LQAEIDNIK	1	1	1	P08729	N7(Deamidated)	1044.56				Low	11.49	1.78104	0
P45880	Voltage-dependent anion-selective channel protein 2 OS=Homo sapiens GN=VDAC2 PE=1 SV=2 - [VDAC2_HUMAN]	43.2	1	8	8	12	34.81	2.72	1	1	659.561	40.48	7	11	294	31.5465	7.56201
	Sequence	# PSMs	# Proteins	# Protein Groups	Protein Group Accessions	Modifications	MH+ [Da]	A3	IonScore A3	Exp Value A3	B3	IonScore B3	Exp Value B3	# Missed Cleavages
	NNFAVGYR	1	1	1	P45880		940.465	High	34.81	0.00469125				0
	WNTDNTLGTEIAIEDQICQGLK	3	1	1	P45880	C18(Carbamidomethyl)	2519.21				High	115.02	1.13004e-10	0
	TGDFQLHTNVNDGTEFGGSIYQK	2	1	1	P45880		2528.17				High	112.42	1.77567e-10	0
	VCEDLDTSVNLAWTSGTNCTR	2	1	1	P45880	C2(Carbamidomethyl); C19(Carbamidomethyl)	2399.06				High	98.86	2.36631e-09	0
	LTLSALVDGK	1	1	1	P45880		1016.6				High	71.48	1.04548e-06	0
	LTFDTTFSPNTGK	1	1	1	P45880		1428.7				High	61.95	1.52545e-05	0
	SCSGVEFSTSGSSNTDTGK	1	1	1	P45880	C2(Carbamidomethyl)	1907.8				High	48.18	0.000142866	0
	WCEYGLTFTEK	1	1	1	P45880	C2(Carbamidomethyl)	1433.64				High	43.54	0.000570939	0
Q96IX5	Up-regulated during skeletal muscle growth protein 5 OS=Homo sapiens GN=USMG5 PE=1 SV=1 - [USMG5_HUMAN]	43.1	1	2	2	3	106	25.86	1	1	46.32	17.24	1	2	58	6.45337	9.75928
	Sequence	# PSMs	# Proteins	# Protein Groups	Protein Group Accessions	Modifications	MH+ [Da]	A3	IonScore A3	Exp Value A3	B3	IonScore B3	Exp Value B3	# Missed Cleavages
	AGPESDAQYQFTGIK	1	1	1	Q96IX5		1611.77	High	106	5.92805e-10				0
	YFNSYTLTGR	1	1	1	Q96IX5	N3(Deamidated)	1222.57				High	46.32	0.000449191	0
	YFNSYTLTGR	1	1	1	Q96IX5		1221.58				Low	12.48	1.22309	0
P49458	Signal recognition particle 9 kDa protein OS=Homo sapiens GN=SRP9 PE=1 SV=2 - [SRP09_HUMAN]	43.02	1	4	4	6	42.64	9.3	1	1	159.782	43.02	4	5	86	10.1051	7.97217
	Sequence	# PSMs	# Proteins	# Protein Groups	Protein Group Accessions	Modifications	MH+ [Da]	A3	IonScore A3	Exp Value A3	B3	IonScore B3	Exp Value B3	# Missed Cleavages
	LYLADPMK	2	1	1	P49458		950.502	High	42.64	0.00102911	High	42.78	0.000996464	0
	PQYQTWEEFSR	1	1	1	P49458		1470.67				High	65.72	4.38044e-06	0
	VTDDLVCLVYK	1	1	1	P49458	C7(Carbamidomethyl)	1324.68				High	63.05	1.14697e-05	0
	FHSQLMR	1	1	1	P49458		918.464				Medium	25.81	0.0618003	0
	FHSQLMR	1	1	1	P49458	M6(Oxidation)	934.459				Medium	16.85	0.451286	0
P62979	Ubiquitin-40S ribosomal protein S27a OS=Homo sapiens GN=RPS27A PE=1 SV=2 - [RS27A_HUMAN]	42.95	4	6	6	14	485.174	42.95	6	10	188.85	33.97	4	4	156	17.9535	9.64209
	Sequence	# PSMs	# Proteins	# Protein Groups	Protein Group Accessions	Modifications	MH+ [Da]	A3	IonScore A3	Exp Value A3	B3	IonScore B3	Exp Value B3	# Missed Cleavages
	ECPSDECGAGVFMASHFDR	3	1	1	P62979	C2(Carbamidomethyl); C7(Carbamidomethyl)	2171.86	High	96.03	1.28118e-09	High	54.13	3.63018e-05	0
	ESTLHLVLR	2	4	1	P62979		1067.62	High	64.89	2.51363e-06	High	67.16	1.80688e-06	0
	RECPSDECGAGVFMASHFDR	1	1	1	P62979	C3(Carbamidomethyl); C8(Carbamidomethyl)	2327.96	High	60.59	5.80526e-06				1
	TITLEVEPSDTIENVK	4	4	1	P62979		1787.93	High	57.41	5.27407e-05	High	61.8	1.93583e-05	0
	CCLTYCFNKPEDK	2	1	1	P62979	C1(Carbamidomethyl); C2(Carbamidomethyl); C6(Carbamidomethyl)	1734.73	High	54	3.14505e-05				0
	TLSDYNIQK	2	4	1	P62979		1081.55	High	46.18	0.000410889	High	49.41	0.000190155	0
P09211	Glutathione S-transferase P OS=Homo sapiens GN=GSTP1 PE=1 SV=2 - [GSTP1_HUMAN]	42.86	1	7	7	55	837.494	26.19	4	18	950.898	35.71	6	37	210	23.341	5.64307
	Sequence	# PSMs	# Proteins	# Protein Groups	Protein Group Accessions	Modifications	MH+ [Da]	A3	IonScore A3	Exp Value A3	B3	IonScore B3	Exp Value B3	# Missed Cleavages
	DQQEAALVDMVNDGVEDLR	9	1	1	P09211		2116.98	High	143.05	1.41699e-13	High	89.84	2.74945e-08	0
	DQQEAALVDMVNDGVEDLR	2	1	1	P09211	M10(Oxidation)	2132.98	High	111.56	1.68972e-10				0
	MLLADQGQSWK	3	1	1	P09211		1276.64	High	76.47	6.60492e-07	High	76.45	6.61276e-07	0
	MLLADQGQSWK	2	1	1	P09211	M1(Oxidation)	1292.64	High	67.61	4.46455e-06	High	64.03	9.46903e-06	0
	DQQEAALVDMVNDGVEDLR	3	1	1	P09211	Q2(Deamidated)	2117.97	High	59.96	2.7048e-05				0
	EEVVTVETWQEGSLK	3	1	1	P09211		1733.86	High	55.84	8.22241e-05				0
	ASCLYGQLPK	2	1	1	P09211	C3(Carbamidomethyl)	1136.58	High	42.98	0.00104225	High	43.79	0.000864909	0
	AFLASPEYVNLPINGNGK	15	1	1	P09211	N14(Deamidated); N16(Deamidated)	1905.97				High	102.07	2.04266e-09	0
	AFLASPEYVNLPINGNGKQ	10	1	1	P09211	N14(Deamidated); N16(Deamidated)	2034.02				High	83.4	1.56781e-07	1
	FQDGDLTLYQSNTILR	3	1	1	P09211		1883.95				High	78.4	4.03278e-07	0
	FQDGDLTLYQSNTILR	3	1	1	P09211	Q2(Deamidated)	1884.93				High	77.04	5.49598e-07	0
P60174	Triosephosphate isomerase OS=Homo sapiens GN=TPI1 PE=1 SV=3 - [TPIS_HUMAN]	41.96	1	10	10	39	757.638	30.07	8	14	1225.77	37.41	8	25	286	30.7717	5.92236
	Sequence	# PSMs	# Proteins	# Protein Groups	Protein Group Accessions	Modifications	MH+ [Da]	A3	IonScore A3	Exp Value A3	B3	IonScore B3	Exp Value B3	# Missed Cleavages
	IIYGGSVTGATCK	5	1	1	P60174	C12(Carbamidomethyl)	1326.68	High	94.32	7.59997e-09	High	108.74	2.52617e-10	0
	VTNGAFTGEISPGMIK	7	1	1	P60174	N3(Deamidated)	1622.81	High	90.95	2.30612e-08	High	90.77	2.49584e-08	0
	VTNGAFTGEISPGMIK	3	1	1	P60174	N3(Deamidated); M14(Oxidation)	1638.81	High	86.8	5.75601e-08	High	83.5	1.20828e-07	0
	SNVSDAVAQSTR	1	1	1	P60174		1234.6	High	82.93	1.30643e-07				0
	RHVFGESDELIGQK	3	1	1	P60174		1614.83	High	79.31	2.94221e-07				1
	IAVAAQNCYK	2	1	1	P60174	C8(Carbamidomethyl)	1137.57	High	74.47	7.57418e-07	High	77.71	3.63435e-07	0
	DCGATWVVLGHSER	5	1	1	P60174	C2(Carbamidomethyl)	1586.74	High	68.99	2.38485e-06	High	70.3	1.76385e-06	0
	HVFGESDELIGQK	2	1	1	P60174		1458.72	High	56.64	5.20249e-05	High	65.25	7.14999e-06	0
	VVFEQTK	2	1	1	P60174		850.466	High	32	0.00681434	Medium	24.85	0.0379715	0
	VPADTEVVCAPPTAYIDFAR	5	1	1	P60174	C9(Carbamidomethyl)	2192.07				High	109.73	3.70322e-10	0
	VTNGAFTGEISPGMIK	2	1	1	P60174		1621.83				High	78.47	3.82606e-07	0
	QSLGELIGTLNAAK	1	1	1	P60174	N11(Deamidated)	1415.77				High	54.21	7.5294e-05	0
	VTNGAFTGEISPGMIK	1	1	1	P60174	M14(Oxidation)	1637.82				High	33.31	0.0133698	0
P14618	Pyruvate kinase isozymes M1/M2 OS=Homo sapiens GN=PKM PE=1 SV=4 - [KPYM_HUMAN]	41.81	2	17	17	91	2044.14	32.58	13	48	2299.79	35.03	14	43	531	57.9	7.84033
	Sequence	# PSMs	# Proteins	# Protein Groups	Protein Group Accessions	Modifications	MH+ [Da]	A3	IonScore A3	Exp Value A3	B3	IonScore B3	Exp Value B3	# Missed Cleavages
	CDENILWLDYK	2	1	1	P14618	C1(Carbamidomethyl)	1468.68	High	91.2	1.53612e-08	High	72.46	1.16914e-06	0
	GADFLVTEVENGGSLGSK	4	1	1	P14618		1779.88	High	88.36	4.40562e-08	High	80.29	2.79219e-07	0
	GADFLVTEVENGGSLGSK	6	1	1	P14618	N11(Deamidated)	1780.86	High	86.56	6.97729e-08				0
	LNFSHGTHEYHAETIK	8	1	1	P14618		1883.91	High	85.09	9.61749e-08	High	96.18	7.36226e-09	0
	AEGSDVANAVLDGADCIMLSGETAK	13	1	1	P14618	C16(Carbamidomethyl)	2494.14	High	83.57	1.36697e-07	High	152.1	1.76346e-14	0
	AEGSDVANAVLDGADCIMLSGETAK	4	1	1	P14618	C16(Carbamidomethyl); M18(Oxidation)	2510.14	High	82.99	1.23074e-07	High	128.25	3.59097e-12	0
	ITLDNAYMEK	2	1	1	P14618		1197.58	High	78.62	2.76182e-07	High	78.59	2.60802e-07	0
	GVNLPGAAVDLPAVSEK	4	1	1	P14618		1636.89	High	74.62	5.69487e-07	High	79.61	1.83785e-07	0
	DPVQEAWAEDVDLR	1	1	1	P14618		1642.77	High	72.45	1.29698e-06				0
	NTGIICTIGPASR	2	1	1	P14618	N1(Deamidated); C6(Carbamidomethyl)	1360.69	High	66.49	6.10336e-06				0
	AEGSDVANAVLDGADCIMLSGETAK	5	1	1	P14618	N8(Deamidated); C16(Carbamidomethyl)	2495.13	High	65.59	7.01187e-06				0
	LDIDSPPITAR	4	1	1	P14618		1197.65	High	61.03	1.18723e-05	High	64.28	4.74028e-06	0
	GDLGIEIPAEK	1	2	1	P14618		1141.61	High	60.8	1.14783e-05				0
	GVNLPGAAVDLPAVSEK	1	1	1	P14618	N3(Deamidated)	1637.87	High	60.65	1.61436e-05				0
	NTGIICTIGPASR	2	1	1	P14618	C6(Carbamidomethyl)	1359.71	High	59.51	3.1904e-05	High	63.26	1.34538e-05	0
	MQHLIAR	2	1	1	P14618	M1(Oxidation)	884.48	High	56.72	2.09622e-05	High	43.7	0.00042658	0
	LNFSHGTHEYHAETIK	3	1	1	P14618	N2(Deamidated)	1884.89	High	52.57	0.000155215	Medium	23.39	0.131258	0
	CDENILWLDYK	1	1	1	P14618	C1(Carbamidomethyl); N4(Deamidated)	1469.66	High	52.44	8.78053e-05				0
	VNFAMNVGK	2	1	1	P14618	M5(Oxidation)	995.499	High	50.87	0.000160419	High	43.53	0.000809586	0
	VNFAMNVGK	1	1	1	P14618		979.504	High	50.35	0.000178056				0
	ITLDNAYMEK	1	1	1	P14618	M8(Oxidation)	1213.58	High	49.38	0.00019032				0
	MQHLIAR	2	1	1	P14618		868.486	High	36.31	0.00196462	High	40.3	0.000876857	0
	VNFAMNVGK	1	1	1	P14618	N2(Deamidated)	980.487	Medium	22.92	0.0773415				0
	EMIKSGMNVAR	1	1	1	P14618		1235.64	Medium	19.85	0.266032				1
	LAPITSDPTEATAVGAVEASFK	6	1	1	P14618		2175.12				High	125.94	8.14986e-12	0
	RFDEILEASDGIMVAR	6	1	1	P14618		1821.92				High	108.93	3.86373e-10	1
	FDEILEASDGIMVAR	2	1	1	P14618		1665.82				High	76.48	6.4323e-07	0
	CCSGAIIVLTK	2	1	1	P14618	C1(Carbamidomethyl); C2(Carbamidomethyl)	1221.63				High	76.15	4.79255e-07	0
	RFDEILEASDGIMVAR	2	1	1	P14618	M13(Oxidation)	1837.91				High	57.9	5.03572e-05	1
P62195	26S protease regulatory subunit 8 OS=Homo sapiens GN=PSMC5 PE=1 SV=1 - [PRS8_HUMAN]	41.63	1	12	15	25	646.31	32.02	12	16	279.553	20.44	7	9	406	45.5971	7.54736
	Sequence	# PSMs	# Proteins	# Protein Groups	Protein Group Accessions	Modifications	MH+ [Da]	A3	IonScore A3	Exp Value A3	B3	IonScore B3	Exp Value B3	# Missed Cleavages
	VPDSTYEMIGGLDK	1	1	1	P62195		1524.73	High	80.67	2.13831e-07				0
	IEELQLIVNDK	2	1	1	P62195		1313.73	High	76.58	3.32976e-07	High	47.87	0.00025149	0
	EELQLLQEQGSYVGEVVR	2	1	1	P62195		2076.07	High	71.62	2.18991e-06				0
	RVHVTQEDFEMAVAK	2	1	1	P62195		1759.89	High	69.5	3.29873e-06				1
	VHVTQEDFEMAVAK	2	1	1	P62195		1603.78	High	67.39	4.26792e-06				0
	IAELMPGASGAEVK	2	1	1	P62195		1372.72	High	60.64	2.17471e-05	High	51.76	0.000157033	0
	GVCTEAGMYALR	1	1	1	P62195	C3(Carbamidomethyl)	1327.61	High	54.96	5.20221e-05				0
	NIDINDVTPNCR	1	1	1	P62195	C11(Carbamidomethyl)	1430.67	High	54.8	5.82791e-05				0
	AVAHHTDCTFIR	3	1	1	P62195	C8(Carbamidomethyl)	1427.69	High	53.46	9.30936e-05	Medium	15.42	0.535401	0
	ELFVMAR	2	1	1	P62195		865.46	High	37.91	0.00265365	High	32.28	0.00979035	0
	EVIELPVK	1	1	1	P62195		926.556	High	37.13	0.000994509				0
	VIMATNR	1	3	3	P62191;P62195;P43686		804.441	High	36.36	0.00514434				0
	EHAPSIIFMDEIDSIGSSR	2	1	1	P62195		2104				High	95.67	8.88943e-09	0
	GVLLYGPPGTGK	2	3	3	Q8NB90;P62195;P62191		1158.65				High	39.5	0.00230575	0
	VMQKDSEK	1	1	1	P62195	M2(Oxidation)	980.477				Low	11.15	1.40043	1
P62191	26S protease regulatory subunit 4 OS=Homo sapiens GN=PSMC1 PE=1 SV=1 - [PRS4_HUMAN]	41.36	1	12	15	20	410.928	18.86	8	9	291.36	22.5	7	11	440	49.1537	6.21436
	Sequence	# PSMs	# Proteins	# Protein Groups	Protein Group Accessions	Modifications	MH+ [Da]	A3	IonScore A3	Exp Value A3	B3	IonScore B3	Exp Value B3	# Missed Cleavages
	APQETYADIGGLDNQIQEIK	2	1	1	P62191		2203.09	High	118.98	4.57835e-11				0
	AVANQTSATFLR	1	1	1	P62191		1278.68	High	72.9	1.29497e-06				0
	DYLLMEEEFIR	1	1	1	P62191		1457.7	High	58.27	3.16489e-05				0
	VVGSELIQK	1	1	1	P62191		972.574	High	52.41	0.000115972				0
	DLLEPGCSVLLNHK	1	1	1	P62191	C7(Carbamidomethyl); N12(Deamidated)	1595.81	High	46.24	0.000679776				0
	KIEFPLPDEK	1	1	1	P62191		1215.66	High	44.27	0.000852972				1
	IEFPLPDEK	1	1	1	P62191		1087.57	High	42.49	0.00129073				0
	VIMATNR	1	3	3	P62191;P62195;P43686		804.441	High	36.36	0.00514434				0
	VAEEHAPSIVFIDEIDAIGTK	2	1	1	P62191		2254.17				High	84.41	9.49077e-08	0
	LPLVTPHTQCR	2	1	1	P62191	C10(Carbamidomethyl)	1321.71				High	50.3	0.000172185	0
	GVILYGPPGTGK	2	3	3	Q8NB90;P62195;P62191		1158.65				High	39.5	0.00230575	0
	AICTEAGLMALR	1	1	1	P62191	C3(Carbamidomethyl)	1305.67				High	33.78	0.0105327	0
	IETLDPALIRPGR	2	1	1	P62191		1450.84				High	29.15	0.0114269	0
	IFQIHTSR	1	1	1	P62191		1001.56				Medium	18.36	0.345739	0
	ESVELPLTHPEYYEEMGIKPPK	1	1	1	P62191		2586.28				Low	13.12	1.84042	0
P10809	60 kDa heat shock protein, mitochondrial OS=Homo sapiens GN=HSPD1 PE=1 SV=2 - [CH60_HUMAN]	41.19	1	19	19	94	1704.07	28.97	14	47	1768.18	40.84	18	47	573	61.0164	5.87158
	Sequence	# PSMs	# Proteins	# Protein Groups	Protein Group Accessions	Modifications	MH+ [Da]	A3	IonScore A3	Exp Value A3	B3	IonScore B3	Exp Value B3	# Missed Cleavages
	LVQDVANNTNEEAGDGTTTATVLAR	7	1	1	P10809		2560.25	High	154.03	1.49646e-14	High	86.52	8.51262e-08	0
	LVQDVANNTNEEAGDGTTTATVLAR	8	1	1	P10809	N8(Deamidated)	2561.24	High	146.21	8.63987e-14				0
	TLNDELEIIEGMK	1	1	1	P10809	M12(Oxidation)	1520.75	High	91.84	1.87553e-08				0
	TLNDELEIIEGMK	6	1	1	P10809		1504.76	High	82.99	1.40656e-07	High	82.72	1.48876e-07	0
	TLNDELEIIEGMK	2	1	1	P10809	N3(Deamidated)	1505.74	High	82.35	1.91221e-07				0
	CEFQDAYVLLSEK	4	1	1	P10809	C1(Carbamidomethyl)	1601.75	High	79.99	2.08479e-07	High	79.92	2.2409e-07	0
	TVIIEQSWGSPK	2	1	1	P10809		1344.72	High	67.45	4.51517e-06	High	65.69	6.71737e-06	0
	VGLQVVAVK	2	1	1	P10809		912.587	High	59.93	5.21926e-06	High	55.26	2.79852e-05	0
	CEFQDAYVLLSEK	2	1	1	P10809	C1(Carbamidomethyl); Q4(Deamidated)	1602.74	High	57.49	3.05678e-05				0
	DPGMGAMGGMGGGMGGGMF	19	1	1	P10809	M18(Oxidation)	1690.62	High	55.19	1.55456e-05	High	71.09	7.31019e-07	0
	LSDGVAVLK	3	1	1	P10809		901.537	High	54.66	3.69338e-05	High	53.37	4.97077e-05	0
	VTDALNATR	2	1	1	P10809		960.514	High	53.37	0.000105629	High	42.85	0.0011232	0
	VGEVIVTK	2	1	1	P10809		844.516	High	49.07	0.000133171	Low	10.7	1.19159	0
	DRVTDALNATR	1	1	1	P10809		1231.64	High	48.39	0.000429561				1
	EIGNIISDAMK	2	1	1	P10809	M10(Oxidation)	1206.6	High	48.25	0.000408472	High	61.83	1.93235e-05	0
	IPAMTIAK	2	1	1	P10809	M4(Oxidation)	860.493	High	39.51	0.00151684	High	35.81	0.00749214	0
	CIPALDSLTPANEDQK	2	1	1	P10809	C1(Carbamidomethyl); N12(Deamidated)	1772.84	High	36.33	0.00626257				0
	IPAMTIAK	2	1	1	P10809		844.497	High	30.19	0.0119171	High	42	0.00179823	0
	NAGVEGSLIVEK	2	1	1	P10809		1215.66	Medium	27.47	0.0447651	High	69.21	2.73486e-06	0
	CIPALDSLTPANEDQK	4	1	1	P10809	C1(Carbamidomethyl)	1771.85	Medium	26.63	0.0630083	High	46.51	0.000663371	0
	IMQSSSEVGYDAMAGDFVNMVEK	6	1	1	P10809	M20(Oxidation)	2524.1				High	118.21	2.77855e-11	0
	IQEIIEQLDVTTSEYEK	3	1	1	P10809		2038.03				High	96.01	8.23257e-09	0
	AAVEEGIVLGGGCALLR	2	1	1	P10809	C13(Carbamidomethyl)	1684.91				High	84.78	7.31851e-08	0
	RIQEIIEQLDVTTSEYEK	2	1	1	P10809		2194.12				High	77.14	6.2306e-07	1
	DPGMGAMGGMGGGMGGGMF	1	1	1	P10809		1674.62				High	76.41	2.14748e-07	0
	GYISPYFINTSK	1	1	1	P10809	N9(Deamidated)	1390.69				High	70.88	2.44975e-06	0
	IMQSSSEVGYDAMAGDFVNMVEK	1	1	1	P10809		2508.11				High	65.77	5.04539e-06	0
	IMQSSSEVGYDAMAGDFVNMVEK	2	1	1	P10809	N19(Deamidated)	2509.1				High	65.24	4.98212e-06	0
	EIGNIISDAMK	1	1	1	P10809		1190.61				High	55.55	7.91258e-05	0
O95336	6-phosphogluconolactonase OS=Homo sapiens GN=PGLS PE=1 SV=2 - [6PGL_HUMAN]	41.09	1	7	7	15	174.86	16.28	3	5	358.59	36.82	6	10	258	27.5296	6.04932
	Sequence	# PSMs	# Proteins	# Protein Groups	Protein Group Accessions	Modifications	MH+ [Da]	A3	IonScore A3	Exp Value A3	B3	IonScore B3	Exp Value B3	# Missed Cleavages
	IVAPISDSPKPPPQR	4	1	1	O95336		1601.9	High	65.7	2.78574e-06	High	69.73	1.23441e-06	0
	TVIFVATGEGK	1	1	1	O95336		1121.62	High	49.94	0.000151073				0
	ELPAAVAPAGPASLAR	3	1	1	O95336		1490.84	High	47.56	0.00025782	High	46.97	0.000294332	0
	ILEDQEENPLPAALVQPHTGK	2	1	1	O95336		2299.2				High	67.19	4.97517e-06	0
	LPIPESQVITINPELPVEEAAEDYAK	3	1	1	O95336		2865.48				High	50.01	0.000267882	0
	WTLGFCDER	1	1	1	O95336	C6(Carbamidomethyl)	1183.52				High	40.9	0.000784381	0
	LLTVPFEK	1	1	1	O95336		946.564				High	30.73	0.00794198	0
P22626	Heterogeneous nuclear ribonucleoproteins A2/B1 OS=Homo sapiens GN=HNRNPA2B1 PE=1 SV=2 - [ROA2_HUMAN]	41.08	1	11	12	47	1502.45	40.79	11	30	906.653	32.58	9	17	353	37.4067	8.95361
	Sequence	# PSMs	# Proteins	# Protein Groups	Protein Group Accessions	Modifications	MH+ [Da]	A3	IonScore A3	Exp Value A3	B3	IonScore B3	Exp Value B3	# Missed Cleavages
	NMGGPYGGGNYGPGGSGGSGGYGGR	2	1	1	P22626	M2(Oxidation)	2205.9	High	182.59	2.82884e-18				0
	NMGGPYGGGNYGPGGSGGSGGYGGR	3	1	1	P22626		2189.91	High	174.02	3.05134e-17	High	173.89	3.83644e-17	0
	NMGGPYGGGNYGPGGSGGSGGYGGR	4	1	1	P22626	N10(Deamidated)	2190.89	High	149.04	7.35956e-15				0
	GFGDGYNGYGGGPGGGNFGGSPGYGGGR	12	1	1	P22626	N7(Deamidated)	2496.03	High	136.73	1.5712e-13	High	151.54	6.59066e-15	0
	LTDCVVMRDPASK	3	1	1	P22626	C4(Carbamidomethyl)	1491.73	High	80	2.745e-07	Medium	25.94	0.0709292	1
	GGGGNFGPGPGSNFR	2	1	1	P22626		1377.63	High	72.88	9.42868e-07	High	67.74	2.69228e-06	0
	IDTIEIITDR	3	1	1	P22626		1188.65	High	70.14	2.49816e-06	High	59.6	2.82343e-05	0
	GFGDGYNGYGGGPGGGNFGGSPGYGGGR	1	1	1	P22626	N7(Deamidated); N17(Deamidated)	2497.01	High	69.72	5.47783e-07				0
	LTDCVVMR	2	1	1	P22626	C4(Carbamidomethyl)	993.489	High	55.79	4.52131e-05	High	56.04	4.96527e-05	0
	YHTINGHNAEVR	2	1	1	P22626	N5(Deamidated)	1411.68	High	51.69	0.000148403				0
	GFGFVTFDDHDPVDK	4	1	1	P22626		1695.77	High	41.26	0.00146267	High	79.76	2.10835e-07	0
	GGGGNFGPGPGSNFR	1	1	1	P22626	N13(Deamidated)	1378.61	High	38.36	0.00199128				0
	NYYEQWGK	2	1	1	P22626		1087.49	High	35.11	0.0024203	Medium	20.83	0.077612	0
	GGNFGFGDSR	1	1	1	P22626		1013.45	High	33.01	0.00425029				0
	DYFEEYGK	1	1	1	P22626		1050.44	Low	11.19	0.448593				0
	GFGDGYNGYGGGPGGGNFGGSPGYGGGR	1	1	1	P22626		2495.04				High	148.24	1.40906e-14	0
	RGFGFVTFDDHDPVDK	3	1	1	P22626		1851.87				High	64.86	9.52004e-06	1
P62750	60S ribosomal protein L23a OS=Homo sapiens GN=RPL23A PE=1 SV=1 - [RL23A_HUMAN]	41.03	1	6	6	15	254.93	32.05	5	8	227.232	35.9	5	7	156	17.6841	10.4478
	Sequence	# PSMs	# Proteins	# Protein Groups	Protein Group Accessions	Modifications	MH+ [Da]	A3	IonScore A3	Exp Value A3	B3	IonScore B3	Exp Value B3	# Missed Cleavages
	FPLTTESAMK	2	1	1	P62750		1124.57	High	56.4	4.05484e-05	High	56.63	4.0195e-05	0
	LAPDYDALDVANK	3	1	1	P62750		1404.7	High	55.38	8.37332e-05	High	50.22	0.000250009	0
	FPLTTESAMK	2	1	1	P62750	M9(Oxidation)	1140.56	High	46.33	0.000467946	Medium	21.41	0.134797	0
	VNTLIRPDGEK	4	1	1	P62750		1241.69	High	46.01	0.000325794	High	40.94	0.00114364	0
	LDHYAIIK	2	1	1	P62750		972.553	High	35.8	0.00703597	High	35.21	0.00804473	0
	LYDIDVAK	1	1	1	P62750		936.506	High	33.07	0.00838395				0
	IEDNNTLVFIVDVK	1	1	1	P62750		1618.87				High	86.93	5.16045e-08	0
P21796	Voltage-dependent anion-selective channel protein 1 OS=Homo sapiens GN=VDAC1 PE=1 SV=2 - [VDAC1_HUMAN]	40.99	1	8	8	15	336.38	22.97	4	5	596.45	36.75	7	10	283	30.7536	8.54346
	Sequence	# PSMs	# Proteins	# Protein Groups	Protein Group Accessions	Modifications	MH+ [Da]	A3	IonScore A3	Exp Value A3	B3	IonScore B3	Exp Value B3	# Missed Cleavages
	WNTDNTLGTEITVEDQLAR	4	1	1	P21796		2176.05	High	123.7	1.49303e-11	High	124.25	1.3361e-11	0
	TDEFQLHTNVNDGTEFGGSIYQK	3	1	1	P21796		2600.19	High	74.38	1.1052e-06	High	86.41	6.93679e-08	0
	VTQSNFAVGYK	2	1	1	P21796		1213.62	High	69.56	1.75953e-06	High	69.67	1.69934e-06	0
	YQIDPDACFSAK	1	1	1	P21796	C8(Carbamidomethyl)	1414.63	High	56.55	2.4344e-05				0
	EHINLGCDMDFDIAGPSIR	2	1	1	P21796	C7(Carbamidomethyl)	2159.98				High	93.53	1.12898e-08	0
	LTFDSSFSPNTGK	1	1	1	P21796		1400.67				High	62.01	1.12052e-05	0
	WTEYGLTFTEK	1	1	1	P21796		1374.66				High	53.59	8.22542e-05	0
	GYGFGLIK	1	1	1	P21796		854.477				High	32.27	0.00557094	0
P23528	Cofilin-1 OS=Homo sapiens GN=CFL1 PE=1 SV=3 - [COF1_HUMAN]	40.96	1	4	6	14	279.399	34.94	5	6	342.22	36.14	5	8	166	18.4907	8.08936
	Sequence	# PSMs	# Proteins	# Protein Groups	Protein Group Accessions	Modifications	MH+ [Da]	A3	IonScore A3	Exp Value A3	B3	IonScore B3	Exp Value B3	# Missed Cleavages
	HELQANCYEEVK	2	1	1	P23528	C7(Carbamidomethyl)	1519.69	High	83.69	5.51556e-08	High	56.31	2.82999e-05	0
	EILVGDVGQTVDDPYATFVK	2	1	1	P23528	Q9(Deamidated)	2167.08	High	82.36	1.94556e-07				0
	YALYDATYETK	2	2	2	P23528;Q9Y281		1337.63	High	59.06	2.5516e-05	High	59.47	2.34433e-05	0
	MIYASSK	2	3	3	P23528;Q9Y281;P60981		799.403	High	33.38	0.0045231	High	35.12	0.00289021	0
	NIILEEGK	1	1	1	P23528		915.515	High	30.09	0.0138108				0
	EILVGDVGQTVDDPYATFVK	3	1	1	P23528		2166.1				High	98.54	4.51367e-09	0
	AVLFCLSEDK	2	1	1	P23528	C5(Carbamidomethyl)	1181.59				High	44.93	0.00068933	0
P18669	Phosphoglycerate mutase 1 OS=Homo sapiens GN=PGAM1 PE=1 SV=2 - [PGAM1_HUMAN]	40.94	3	9	9	20	443.546	34.65	7	10	452.63	29.92	6	10	254	28.7858	7.18115
	Sequence	# PSMs	# Proteins	# Protein Groups	Protein Group Accessions	Modifications	MH+ [Da]	A3	IonScore A3	Exp Value A3	B3	IonScore B3	Exp Value B3	# Missed Cleavages
	FSGWYDADLSPAGHEEAK	4	1	1	P18669		1979.88	High	93.05	8.81901e-09	High	99.1	2.11606e-09	0
	YADLTEDQLPSCESLK	2	1	1	P18669	C12(Carbamidomethyl)	1868.86	High	86.04	5.63726e-08				0
	RYADLTEDQLPSCESLK	2	1	1	P18669	C13(Carbamidomethyl)	2024.96	High	67.21	5.9884e-06				1
	HYGGLTGLNK	2	3	1	P18669		1059.56	High	58.82	3.28706e-05	High	61.42	1.98305e-05	0
	VLIAAHGNSLR	2	2	1	P18669	N8(Deamidated)	1151.65	High	56.01	2.35574e-05	High	49.96	9.68883e-05	0
	HGESAWNLENR	1	1	1	P18669		1312.61	High	49.48	0.000181479				0
	SYDVPPPPMEPDHPFYSNISK	2	2	1	P18669	M9(Oxidation)	2433.11	Low	11.49	1.78459	Medium	29.38	0.0289517	0
	DAGYEFDICFTSVQK	1	1	1	P18669	C9(Carbamidomethyl)	1779.79				High	58.11	3.08278e-05	0
	VLIAAHGNSLR	1	2	1	P18669		1150.67				High	57.56	1.64789e-05	0
	SYDVPPPPMEPDHPFYSNISK	2	2	1	P18669		2417.11				High	56.91	5.60187e-05	0
	RSYDVPPPPMEPDHPFYSNISK	1	2	1	P18669		2573.21				High	53.18	0.000173343	1
P62888	60S ribosomal protein L30 OS=Homo sapiens GN=RPL30 PE=1 SV=2 - [RL30_HUMAN]	40.87	1	4	4	17	263.184	26.09	2	10	334.127	40.87	3	7	115	12.7757	9.62744
	Sequence	# PSMs	# Proteins	# Protein Groups	Protein Group Accessions	Modifications	MH+ [Da]	A3	IonScore A3	Exp Value A3	B3	IonScore B3	Exp Value B3	# Missed Cleavages
	TGVHHYSGNNIELGTACGK	5	1	1	P62888	C17(Carbamidomethyl)	2014.95	High	82.38	1.62445e-07	High	75.56	7.7832e-07	0
	TGVHHYSGNNIELGTACGK	6	1	1	P62888	N9(Deamidated); C17(Carbamidomethyl)	2015.93	High	50.79	0.000211755				0
	SEIEYYAMLAK	1	1	1	P62888		1317.64	Medium	30.78	0.0204723				0
	VCTLAIIDPGDSDIIR	3	1	1	P62888	C2(Carbamidomethyl)	1757.91				High	88.38	3.957e-08	0
	KSEIEYYAMLAK	2	1	1	P62888		1445.74				High	76.74	6.35508e-07	1
P13646	Keratin, type I cytoskeletal 13 OS=Homo sapiens GN=KRT13 PE=1 SV=4 - [K1C13_HUMAN]	40.83	9	11	16	56	648.251	28.17	13	19	1369.89	39.08	14	37	458	49.5574	4.95752
	Sequence	# PSMs	# Proteins	# Protein Groups	Protein Group Accessions	Modifications	MH+ [Da]	A3	IonScore A3	Exp Value A3	B3	IonScore B3	Exp Value B3	# Missed Cleavages
	LQSSSASYGGGFGGGSCQLGGGR	2	1	1	P13646	C17(Carbamidomethyl)	2146.96	High	177.58	3.77098e-17	High	181.65	1.51144e-17	0
	STSVTTTSSASVTTTSNASGR	3	1	1	P13646		2002.95	High	83.94	1.20892e-07	High	92.54	1.57405e-08	0
	TRLEQEIATYR	3	6	3	P08779;Q04695;P13646		1379.73	High	62.46	1.40467e-05	Medium	24.25	0.0967781	1
	ILTATIENNR	2	1	1	P13646		1144.63	High	56.52	4.74657e-05	High	52.41	0.000122287	0
	VILEIDNAR	5	2	1	P13646		1042.59	High	54.95	4.9263e-05	High	54.4	3.81232e-05	0
	ITMQNLNDR	2	3	2	P08727;P13646		1104.55	High	54.08	8.52033e-05	Medium	28.34	0.0326817	0
	VLDELTLSK	2	1	1	P13646		1017.58	High	53.94	6.27669e-05	High	53.93	6.23047e-05	0
	ITMQNLNDR	2	3	2	P08727;P13646	M3(Oxidation)	1120.55	High	52.18	0.000131964	Medium	18.57	0.303705	0
	LEQEIATYR	1	8	4	P08779;Q04695;P08727;P13646		1122.58	High	50.01	0.000213508				0
	MIGFPSSAGSVSPR	2	1	1	P13646	M1(Oxidation)	1408.69	High	38.32	0.0039458	High	73.29	1.24236e-06	0
	RVLDELTLSK	2	1	1	P13646		1173.69	High	35.53	0.00310687	High	34.64	0.00340122	1
	ILTATIENNR	2	1	1	P13646	N8(Deamidated)	1145.62	High	35.19	0.00749161				0
	LASYLEK	2	8	1	P13646		823.46	High	27.51	0.0169435	High	40.41	0.000868967	0
	IRDWHLK	2	1	1	P13646		967.551	Medium	20.22	0.0731966	High	26.55	0.0207936	1
	YENELALR	1	3	1	P13646		1007.52	Low	14.47	0.777068				0
	EFSNQVVGQVNVEMDATPGIDLTR	3	1	1	P13646		2619.28				High	102.62	2.15798e-09	0
	TDLEMQIESLNEELAYMK	4	2	1	P13646	N11(Deamidated)	2158.01				High	81.11	2.60606e-07	0
	TDLEMQIESLNEELAYMK	4	2	1	P13646		2157.01				High	76.68	6.8838e-07	0
	TDLEMQIESLNEELAYMK	3	2	1	P13646	M17(Oxidation)	2173.01				High	73.71	1.22785e-06	0
	MIGFPSSAGSVSPR	1	1	1	P13646		1392.7				High	59.07	3.23326e-05	0
	TLQGLEIELQSQLSMK	2	2	2	P08727;P13646	M15(Oxidation)	1833.97				High	56.39	6.06183e-05	0
	EFSNQVVGQVNVEMDATPGIDLTR	2	1	1	P13646	M14(Oxidation)	2635.28				High	50.02	0.000388706	0
	EFSNQVVGQVNVEMDATPGIDLTR	4	1	1	P13646	N4(Deamidated)	2620.26				Low	18.23	0.571946	0
O60506	Heterogeneous nuclear ribonucleoprotein Q OS=Homo sapiens GN=SYNCRIP PE=1 SV=2 - [HNRPQ_HUMAN]	40.77	1	11	17	31	393.363	16.21	8	12	657.985	30.02	12	19	623	69.5596	8.5874
	Sequence	# PSMs	# Proteins	# Protein Groups	Protein Group Accessions	Modifications	MH+ [Da]	A3	IonScore A3	Exp Value A3	B3	IonScore B3	Exp Value B3	# Missed Cleavages
	TGYTLDVTTGQR	1	2	2	O60506;O43390		1311.65	High	65.07	6.50349e-06				0
	SENQEFYQDTFGQQWK	2	1	1	O60506		2034.88	High	60.94	1.03491e-05				0
	DYAFIHFDER	3	1	1	O60506		1312.6	High	59.52	1.69763e-05	High	43.74	0.000693177	0
	DLFEDELVPLFEK	3	1	1	O60506		1593.81	High	58.13	4.68368e-05	High	60.82	2.49211e-05	0
	GFCFLEYEDHK	4	2	2	O60506;O43390	C3(Carbamidomethyl)	1444.62	High	48.6	0.000129756	High	39.51	0.00105179	0
	DLEGENIEIVFAKPPDQK	2	1	1	O60506		2042.04	High	46	0.000796268				0
	NLANTVTEEILEK	1	1	1	O60506		1473.78	High	44.11	0.00098202				0
	LYNNHEIR	1	1	1	O60506		1058.54	High	39.62	0.00187182				0
	VTEGLTDVILYHQPDDK	2	1	1	O60506		1942.98				High	84.37	1.15162e-07	0
	LDEIYVAGLVAHSDLDER	2	1	1	O60506		2015.01				High	83.31	1.40931e-07	0
	VWGNVGTVEWADPIEDPDPEVMAK	2	1	1	O60506		2654.25				High	68	6.3475e-06	0
	QTNNQNWGSQPIAQQPLQGGDHSGNYGYK	1	1	1	O60506		3187.47				High	56.64	7.60864e-05	0
	YGGPPPDSVYSGQQPSVGTEIFVGK	2	1	1	O60506		2566.25				High	53.99	0.00015542	0
	SAFLCGVMK	1	2	2	O60506;O43390	C5(Carbamidomethyl)	1012.5				High	46.23	0.00032876	0
	AGPIWDLR	1	2	2	O60506;O43390		927.505				High	42.06	0.000637858	0
	VWGNVGTVEWADPIEDPDPEVMAK	1	1	1	O60506	M22(Oxidation)	2670.24				High	36.05	0.0087158	0
	HIGVCISVANNR	1	2	2	O43390;O60506	C5(Carbamidomethyl)	1339.69				Medium	16.24	0.434962	0
	LMMDPLTGLNR	1	1	1	O60506	M3(Oxidation)	1276.64				Low	15.84	0.774028	0
P62316	Small nuclear ribonucleoprotein Sm D2 OS=Homo sapiens GN=SNRPD2 PE=1 SV=1 - [SMD2_HUMAN]	40.68	1	5	5	6	120.46	24.58	3	3	145.07	16.1	2	3	118	13.5182	9.90576
	Sequence	# PSMs	# Proteins	# Protein Groups	Protein Group Accessions	Modifications	MH+ [Da]	A3	IonScore A3	Exp Value A3	B3	IonScore B3	Exp Value B3	# Missed Cleavages
	HCNMVLENVK	1	1	1	P62316	C2(Carbamidomethyl)	1243.6	High	59.18	1.63659e-05				0
	GDSVIVVLR	1	1	1	P62316		957.578	High	44.71	0.000508788				0
	NNTQVLINCR	1	1	1	P62316	C9(Carbamidomethyl)	1231.63	High	42.57	0.00151341				0
	EEEEFNTGPLSVLTQSVK	2	1	1	P62316		2006.99				High	64.48	1.17807e-05	0
	REEEEFNTGPLSVLTQSVK	1	1	1	P62316		2163.1				High	52.61	0.000178464	1
P13796	Plastin-2 OS=Homo sapiens GN=LCP1 PE=1 SV=6 - [PLSL_HUMAN]	40.67	1	16	20	57	784.28	26.95	13	22	1206.48	29.98	14	35	627	70.2439	5.42725
	Sequence	# PSMs	# Proteins	# Protein Groups	Protein Group Accessions	Modifications	MH+ [Da]	A3	IonScore A3	Exp Value A3	B3	IonScore B3	Exp Value B3	# Missed Cleavages
	EITENLMATGDLDQDGR	1	1	1	P13796		1877.86	High	92.22	1.35553e-08				0
	WANYHLENAGCNK	4	1	1	P13796	C11(Carbamidomethyl)	1576.7	High	92.14	7.51459e-09	High	88.5	1.76567e-08	0
	KLENCNYAVELGK	2	3	3	P13796;P13797;Q14651	N4(Deamidated); C5(Carbamidomethyl)	1538.75	High	84.62	8.36974e-08				1
	VYALPEDLVEVNPK	3	1	1	P13796		1585.85	High	78.35	3.12175e-07	High	80.53	1.92513e-07	0
	WANYHLENAGCNK	3	1	1	P13796	N8(Deamidated); C11(Carbamidomethyl)	1577.68	High	73.26	4.461e-07				0
	LENCNYAVELGK	1	3	3	P13796;P13797;Q14651	C4(Carbamidomethyl)	1409.67	High	70.35	2.30643e-06				0
	IGNFSTDIK	1	1	1	P13796		994.522	High	64.97	5.74748e-06				0
	KLENCNYAVELGK	3	3	3	Q14651;P13796;P13797	C5(Carbamidomethyl)	1537.77	High	63.67	1.1619e-05	High	70.65	2.20845e-06	1
	QFVTATDVVR	2	1	1	P13796		1135.61	High	53.94	7.26562e-05	Medium	28.4	0.0283306	0
	QFVTATDVVR	1	1	1	P13796	Q1(Deamidated)	1136.59	High	52.37	0.000117045				0
	MINLSVPDTIDER	2	2	2	P13796;P13797		1502.75	High	50.06	0.000287994	High	69.1	3.56778e-06	0
	EGICAIGGTSEQSSVGTQHSYSEEEK	1	1	1	P13796	C4(Carbamidomethyl)	2770.22	High	49.34	0.000247959				0
	SSSISSFK	1	1	1	P13796		842.427	High	35.64	0.00155552				0
	VPVDWNR	1	1	1	P13796		885.459	High	35.62	0.00250854				0
	YPALHKPENQDIDWGALEGETR	2	1	1	P13796	N9(Deamidated)	2540.21	Low	15.89	1.00477				0
	GDEEGVPAVVIDMSGLR	3	1	1	P13796		1743.86	Low	10.47	2.36024	High	66.43	5.98351e-06	0
	FSLVGIGGQDLNEGNR	1	1	1	P13796		1675.84				High	100.28	2.96738e-09	0
	FSLVGIGGQDLNEGNR	3	1	1	P13796	N12(Deamidated)	1676.83				High	91.48	2.06963e-08	0
	VNDDIIVNWVNETLR	6	1	1	P13796	N11(Deamidated)	1800.92				High	86.01	6.42817e-08	0
	VDTDGNGYISFNELNDLFK	9	1	1	P13796	N6(Deamidated); N15(Deamidated)	2162.97				High	81.58	1.53948e-07	0
	YPALHKPENQDIDWGALEGETR	3	1	1	P13796		2539.22				High	77.68	6.64519e-07	0
	NEALIALLR	1	1	1	P13796	N1(Deamidated)	1013.6				High	65.9	2.41506e-06	0
	LSPEELLLR	1	3	3	P13796;P13797;Q14651		1069.63				High	58.55	1.31198e-05	0
	AACLPLPGYR	1	1	1	P13796	C3(Carbamidomethyl)	1117.58				High	47.77	0.000488794	0
	ISFDEFIK	1	1	1	P13796		998.52				High	29.92	0.0107971	0
P29692	Elongation factor 1-delta OS=Homo sapiens GN=EEF1D PE=1 SV=5 - [EF1D_HUMAN]	40.57	1	8	9	24	581.496	30.96	7	13	402.464	18.86	4	11	281	31.1028	5.0083
	Sequence	# PSMs	# Proteins	# Protein Groups	Protein Group Accessions	Modifications	MH+ [Da]	A3	IonScore A3	Exp Value A3	B3	IonScore B3	Exp Value B3	# Missed Cleavages
	SLAGSSGPGASSGTSGDHGELVVR	2	1	1	P29692		2185.06	High	127.6	6.27346e-12				0
	VGTDLLEEEITK	1	1	1	P29692		1346.71	High	82.39	1.64667e-07				0
	RFYEQMNGPVAGASR	2	1	1	P29692	N7(Deamidated)	1683.8	High	80.51	2.06739e-07				1
	IASLEVENQSLR	2	1	1	P29692		1358.73	High	74.59	8.49726e-07	High	52.55	0.000135085	0
	FYEQMNGPVAGASR	6	1	1	P29692	N6(Deamidated)	1527.69	High	73.73	6.5241e-07	High	64.19	5.77315e-06	0
	ATAPQTQHVSPMR	1	1	1	P29692		1423.71	High	70.77	2.14826e-06				0
	LQIQCVVEDDK	1	2	2	P24534;P29692	C5(Carbamidomethyl)	1346.66	High	65.68	6.57062e-06				0
	LQIQCVVEDDK	1	2	2	P24534;P29692	Q2(Deamidated); Q4(Deamidated); C5(Carbamidomethyl)	1348.64	Low	11.07	1.96189				0
	FYEQMNGPVAGASR	1	1	1	P29692		1526.71				High	78.22	2.84749e-07	0
	GVVQELQQAISK	2	1	1	P29692		1299.73				High	75.41	4.79087e-07	0
	FEEHVQSVDIAAFNK	2	1	1	P29692		1733.85				High	67.93	5.08159e-06	0
	GVVQELQQAISK	3	1	1	P29692	Q8(Deamidated)	1300.71				High	44.28	0.000841679	0
P07437	Tubulin beta chain OS=Homo sapiens GN=TUBB PE=1 SV=2 - [TBB5_HUMAN]	40.54	4	3	15	46	690.316	20.27	8	26	734.947	36.49	12	20	444	49.639	4.89404
	Sequence	# PSMs	# Proteins	# Protein Groups	Protein Group Accessions	Modifications	MH+ [Da]	A3	IonScore A3	Exp Value A3	B3	IonScore B3	Exp Value B3	# Missed Cleavages
	EIVHIQAGQCGNQIGAK	4	6	4	Q13885;P07437;Q13509;P68371	C10(Carbamidomethyl)	1822.92	High	91.8	2.02172e-08	High	75.65	8.2634e-07	0
	AILVDLEPGTMDSVR	5	4	3	Q13885;P07437;Q13509		1615.84	High	85.49	7.71192e-08	High	55.62	7.4845e-05	0
	ISVYYNEATGGK	2	1	1	P07437		1301.64	High	76.35	4.03227e-07	High	72.41	1.05063e-06	0
	GHYTEGAELVDSVLDVVR	2	5	4	Q13885;P07437;Q13509;P68371		1958.99	High	75	9.61332e-07	High	48.72	0.000402158	0
	EIVHIQAGQCGNQIGAK	10	6	4	P68371;Q13885;P07437;Q13509	C10(Carbamidomethyl); N12(Deamidated)	1823.91	High	69.9	3.17732e-06				0
	FPGQLNADLR	4	10	5	Q13885;P68371;P07437;Q13509;Q9BUF5		1130.59	High	59.55	2.92268e-05	High	53.42	0.000118979	0
	AILVDLEPGTMDSVR	2	4	3	Q13885;P07437;Q13509	M11(Oxidation)	1631.83	High	56.27	7.78958e-05	High	39.83	0.00344214	0
	FPGQLNADLR	2	10	5	Q13885;P68371;P07437;Q13509;Q9BUF5	N6(Deamidated)	1131.58	High	38.09	0.00391978				0
	TAVCDIPPR	1	7	3	Q13885;P07437;P68371	C4(Carbamidomethyl)	1028.52	High	34.17	0.00432592				0
	FPGQLNADLRK	2	10	5	Q13885;P68371;P07437;Q13509;Q9BUF5	N6(Deamidated)	1259.68	Medium	29.81	0.0244465				1
	IREEYPDR	1	7	3	Q13885;P68371;P07437		1077.54	Medium	21.35	0.166718				1
	IMNTFSVVPSPK	1	4	3	Q13509;P68371;P07437	M2(Oxidation)	1335.7				High	82.47	1.34765e-07	0
	ISEQFTAMFR	1	6	4	Q13885;P07437;Q13509;P68371	M8(Oxidation)	1245.59				High	66.51	3.48437e-06	0
	LAVNMVPFPR	1	10	5	Q13885;P68371;P07437;Q13509;Q9BUF5	M5(Oxidation)	1159.63				High	63.73	1.12477e-05	0
	ALTVPELTQQVFDAK	2	1	1	P07437	Q10(Deamidated)	1660.88				High	58.52	3.85257e-05	0
	NSSYFVEWIPNNVK	2	7	5	Q13885;P07437;Q13509;P68371;Q9BUF5	N11(Deamidated)	1697.82				High	48.13	0.000446065	0
	NSSYFVEWIPNNVK	2	7	5	Q13885;P07437;Q13509;P68371;Q9BUF5	N1(Deamidated); N11(Deamidated)	1698.8				High	39.04	0.00299372	0
	MREIVHIQAGQCGNQIGAK	1	6	4	P68371;Q13885;P07437;Q13509	C12(Carbamidomethyl)	2110.07				High	35.73	0.00829968	1
	FWEVISDEHGIDPTGTYHGDSDLQLDR	1	1	1	P07437		3102.41				Medium	25.02	0.0923864	0
P62318	Small nuclear ribonucleoprotein Sm D3 OS=Homo sapiens GN=SNRPD3 PE=1 SV=1 - [SMD3_HUMAN]	40.48	1	3	3	7	197.847	24.6	2	4	220.268	23.81	2	3	126	13.9073	10.3159
	Sequence	# PSMs	# Proteins	# Protein Groups	Protein Group Accessions	Modifications	MH+ [Da]	A3	IonScore A3	Exp Value A3	B3	IonScore B3	Exp Value B3	# Missed Cleavages
	VLHEAEGHIVTCETNTGEVYR	3	1	1	P62318	C12(Carbamidomethyl)	2414.14	High	88.58	4.84671e-08				0
	VAQLEQVYIR	2	1	1	P62318		1218.68	High	55.81	5.07786e-05	High	60.42	1.63408e-05	0
	LIEAEDNMNCQMSNITVTYR	2	1	1	P62318	C10(Carbamidomethyl)	2402.08				High	111.17	1.84466e-10	0
P68371	Tubulin beta-4B chain OS=Homo sapiens GN=TUBB4B PE=1 SV=1 - [TBB4B_HUMAN]	40.45	5	3	15	44	587.261	20.22	8	26	695.046	36.4	12	18	445	49.799	4.89404
	Sequence	# PSMs	# Proteins	# Protein Groups	Protein Group Accessions	Modifications	MH+ [Da]	A3	IonScore A3	Exp Value A3	B3	IonScore B3	Exp Value B3	# Missed Cleavages
	EIVHLQAGQCGNQIGAK	4	6	4	Q13885;P07437;Q13509;P68371	C10(Carbamidomethyl)	1822.92	High	91.8	2.02172e-08	High	75.65	8.2634e-07	0
	INVYYNEATGGK	3	1	1	P68371		1328.65	High	77.34	3.33025e-07	High	77.33	3.71703e-07	0
	GHYTEGAELVDSVLDVVR	2	5	4	Q13885;P07437;Q13509;P68371		1958.99	High	75	9.61332e-07	High	48.72	0.000402158	0
	EIVHLQAGQCGNQIGAK	10	6	4	P68371;Q13885;P07437;Q13509	C10(Carbamidomethyl); N12(Deamidated)	1823.91	High	69.9	3.17732e-06				0
	FPGQLNADLR	4	10	5	Q13885;P68371;P07437;Q13509;Q9BUF5		1130.59	High	59.55	2.92268e-05	High	53.42	0.000118979	0
	AVLVDLEPGTMDSVR	4	3	1	P68371		1601.82	High	57.9	4.42754e-05	High	68.58	4.06319e-06	0
	FPGQLNADLR	2	10	5	Q13885;P68371;P07437;Q13509;Q9BUF5	N6(Deamidated)	1131.58	High	38.09	0.00391978				0
	TAVCDIPPR	1	7	3	Q13885;P07437;P68371	C4(Carbamidomethyl)	1028.52	High	34.17	0.00432592				0
	AVLVDLEPGTMDSVR	1	3	1	P68371	M11(Oxidation)	1617.81	Medium	31.46	0.01922				0
	FPGQLNADLRK	2	10	5	Q13885;P68371;P07437;Q13509;Q9BUF5	N6(Deamidated)	1259.68	Medium	29.81	0.0244465				1
	IREEYPDR	1	7	3	Q13885;P68371;P07437		1077.54	Medium	21.35	0.166718				1
	IMNTFSVVPSPK	1	4	3	Q13509;P68371;P07437	M2(Oxidation)	1335.7				High	82.47	1.34765e-07	0
	ISEQFTAMFR	1	6	4	Q13885;P07437;Q13509;P68371	M8(Oxidation)	1245.59				High	66.51	3.48437e-06	0
	LAVNMVPFPR	1	10	5	Q13885;P68371;P07437;Q13509;Q9BUF5	M5(Oxidation)	1159.63				High	63.73	1.12477e-05	0
	NSSYFVEWIPNNVK	2	7	5	Q13885;P07437;Q13509;P68371;Q9BUF5	N11(Deamidated)	1697.82				High	48.13	0.000446065	0
	ALTVPELTQQMFDAK	1	3	2	Q13509;P68371	M11(Oxidation)	1707.87				High	39.64	0.00328644	0
	NSSYFVEWIPNNVK	2	7	5	Q13885;P07437;Q13509;P68371;Q9BUF5	N1(Deamidated); N11(Deamidated)	1698.8				High	39.04	0.00299372	0
	FWEVISDEHGIDPTGTYHGDSDLQLER	1	2	1	P68371		3116.42				High	36.71	0.00676175	0
	MREIVHLQAGQCGNQIGAK	1	6	4	P68371;Q13885;P07437;Q13509	C12(Carbamidomethyl)	2110.07				High	35.73	0.00829968	1
P00558	Phosphoglycerate kinase 1 OS=Homo sapiens GN=PGK1 PE=1 SV=3 - [PGK1_HUMAN]	40.05	2	12	12	44	656.631	23.26	8	16	1230.38	38.13	11	28	417	44.5861	8.104
	Sequence	# PSMs	# Proteins	# Protein Groups	Protein Group Accessions	Modifications	MH+ [Da]	A3	IonScore A3	Exp Value A3	B3	IonScore B3	Exp Value B3	# Missed Cleavages
	VSHVSTGGGASLELLEGK	4	2	1	P00558		1740.92	High	91.4	1.75314e-08	High	85.21	6.85459e-08	0
	LGDVYVNDAFGTAHR	4	2	1	P00558	N7(Deamidated)	1635.78	High	85.07	8.40163e-08				0
	GCITIIGGGDTATCCAK	2	1	1	P00558	C2(Carbamidomethyl); C14(Carbamidomethyl); C15(Carbamidomethyl)	1754.79	High	77.31	3.6413e-07	High	82.12	1.19684e-07	0
	AHSSMVGVNLPQK	4	1	1	P00558		1367.71	High	66.98	4.53011e-06	High	58.22	2.78722e-05	0
	AHSSMVGVNLPQK	3	1	1	P00558	M5(Oxidation)	1383.71	High	50.63	0.000199375	High	60.45	1.88428e-05	0
	YSLEPVAVELK	2	1	1	P00558		1247.69	High	50.35	0.000182669	High	46.77	0.000349227	0
	VDFNVPMK	2	2	1	P00558		949.483	High	41.97	0.00155338	High	42.28	0.00144637	0
	FCLDNGAK	1	1	1	P00558	C2(Carbamidomethyl); N5(Deamidated)	925.412	High	41.6	0.000577679				0
	VDFNVPMK	1	2	1	P00558	M7(Oxidation)	965.476	Medium	22.07	0.112998				0
	ELNYFAK	2	1	1	P00558		884.455	Medium	21.88	0.0875656	Medium	16.16	0.289313	0
	VLNNMEIGTSLFDEEGAK	2	1	1	P00558		1966.95				High	136.95	6.1762e-13	0
	VLNNMEIGTSLFDEEGAK	2	1	1	P00558	M5(Oxidation)	1982.94				High	103.61	1.24121e-09	0
	VLNNMEIGTSLFDEEGAK	4	1	1	P00558	N3(Deamidated)	1967.93				High	99.53	3.25374e-09	0
	LGDVYVNDAFGTAHR	2	2	1	P00558		1634.79				High	96.64	6.5573e-09	0
	ACANPAAGSVILLENLR	2	1	1	P00558	C2(Carbamidomethyl); N15(Deamidated)	1769.92				High	96.46	5.68248e-09	0
	TGQATVASGIPAGWMGLDCGPESSK	2	1	1	P00558	M15(Oxidation); C19(Carbamidomethyl)	2493.14				High	63.48	1.23629e-05	0
	IQLINNMLDK	4	1	1	P00558	N5(Deamidated)	1202.65				High	47.82	0.000405557	0
	IQLINNMLDK	1	1	1	P00558	Q2(Deamidated); M7(Oxidation)	1218.64				Low	11.56	1.79097	0
Q15836	Vesicle-associated membrane protein 3 OS=Homo sapiens GN=VAMP3 PE=1 SV=3 - [VAMP3_HUMAN]	40	1	1	3	4	241.73	40	3	4					100	11.302	8.79248
	Sequence	# PSMs	# Proteins	# Protein Groups	Protein Group Accessions	Modifications	MH+ [Da]	A3	IonScore A3	Exp Value A3	B3	IonScore B3	Exp Value B3	# Missed Cleavages
	LQQTQNQVDEVVDIMR	2	1	1	Q15836		1915.96	High	104.19	1.14701e-09				0
	ADALQAGASQFETSAAK	1	2	2	P63027;Q15836		1665.81	High	84.48	1.105e-07				0
	LSELDDRADALQAGASQFETSAAK	1	2	2	P63027;Q15836		2494.21	High	62.31	2.24127e-05				1
P62805	Histone H4 OS=Homo sapiens GN=HIST1H4A PE=1 SV=2 - [H4_HUMAN]	39.81	1	5	5	50	2017.34	20.39	3	44	254.306	30.1	4	6	103	11.3604	11.356
	Sequence	# PSMs	# Proteins	# Protein Groups	Protein Group Accessions	Modifications	MH+ [Da]	A3	IonScore A3	Exp Value A3	B3	IonScore B3	Exp Value B3	# Missed Cleavages
	ISGLIYEETR	42	1	1	P62805		1180.62	High	72.96	9.05426e-07	High	67.04	3.75624e-06	0
	RISGLIYEETR	3	1	1	P62805		1336.72	High	58.56	2.20815e-05	Medium	23.77	0.0852111	1
	DAVTYTEHAK	1	1	1	P62805		1134.55	High	52.56	0.000117303				0
	TVTAMDVVYALK	2	1	1	P62805	M5(Oxidation)	1326.7				High	91.08	1.32571e-08	0
	VFLENVIR	1	1	1	P62805		989.579				High	46.31	0.00021975	0
	VFLENVIR	1	1	1	P62805	N5(Deamidated)	990.563				High	44.17	0.000480445	0
Q6IAA8	Ragulator complex protein LAMTOR1 OS=Homo sapiens GN=LAMTOR1 PE=1 SV=2 - [LTOR1_HUMAN]	39.75	1	4	4	5	81.9	24.84	2	3	88.19	14.91	2	2	161	17.7338	5.14795
	Sequence	# PSMs	# Proteins	# Protein Groups	Protein Group Accessions	Modifications	MH+ [Da]	A3	IonScore A3	Exp Value A3	B3	IonScore B3	Exp Value B3	# Missed Cleavages
	TASNIIDVSAADSQGMEQHEYMDR	1	1	1	Q6IAA8		2668.16	High	69.78	1.80937e-06				0
	ALNGAEPNYHSLPSAR	2	1	1	Q6IAA8	N8(Deamidated)	1697.83	Medium	24.63	0.099345				0
	TDEQALLSSILAK	1	1	1	Q6IAA8		1388.77				High	63.66	8.52443e-06	0
	LLLDPSSPPTK	1	1	1	Q6IAA8		1167.66				High	37.53	0.00165931	0
P16152	Carbonyl reductase [NADPH] 1 OS=Homo sapiens GN=CBR1 PE=1 SV=3 - [CBR1_HUMAN]	39.71	1	3	7	11	289.793	15.52	3	5	251.16	24.19	4	6	277	30.3559	8.32373
	Sequence	# PSMs	# Proteins	# Protein Groups	Protein Group Accessions	Modifications	MH+ [Da]	A3	IonScore A3	Exp Value A3	B3	IonScore B3	Exp Value B3	# Missed Cleavages
	SETITEEELVGLMNK	2	1	1	P16152		1692.84	High	104.18	1.12865e-09				0
	GQAAVQQLQAEGLSPR	2	2	2	P16152;O75828		1652.87	High	99.43	2.57696e-09				0
	EGWPSSAYGVTK	1	1	1	P16152		1281.62	Low	16.61	0.424541				0
	FHQLDIDDLQSIR	2	2	2	P16152;O75828		1599.81				High	77.26	4.14389e-07	0
	IGVTVLSR	2	2	2	O75828;P16152		844.525				High	67.51	1.94274e-06	0
	VADPTPFHIQAEVTMK	1	1	1	P16152		1783.91				High	56.03	6.53584e-05	0
	SPEEGAETPVYLALLPPDAEGPHGQFVSEK	1	1	1	P16152		3164.54				High	53.82	0.000179883	0
Q9H4M9	EH domain-containing protein 1 OS=Homo sapiens GN=EHD1 PE=1 SV=2 - [EHD1_HUMAN]	39.7	1	14	15	32	408.488	22.47	10	13	638.401	33.9	12	19	534	60.5887	6.82959
	Sequence	# PSMs	# Proteins	# Protein Groups	Protein Group Accessions	Modifications	MH+ [Da]	A3	IonScore A3	Exp Value A3	B3	IonScore B3	Exp Value B3	# Missed Cleavages
	LDISDEFSEVIK	1	2	1	Q9H4M9		1394.7	High	88.84	3.50054e-08				0
	MQELLQTQDFSK	2	1	1	Q9H4M9		1467.71	High	74.28	8.30482e-07	High	74.08	9.5756e-07	0
	LFEAEEQDLFK	1	1	1	Q9H4M9		1368.67	High	62.28	1.31918e-05				0
	ELVNNLGEIYQK	2	1	1	Q9H4M9		1419.75	High	58.47	3.47048e-05	High	52.23	0.000155288	0
	HLIEQDFPGMR	3	1	1	Q9H4M9		1342.66	High	56.01	5.12499e-05	High	42.55	0.00118964	0
	EHQISPGDFPSLR	4	1	1	Q9H4M9		1482.73	High	45.84	0.000631992	High	49.63	0.000262432	0
	DGLLDDEEFALANHLIK	1	1	1	Q9H4M9	N13(Deamidated)	1913.95	High	40.81	0.00260158				0
	IINTPEVVR	2	1	1	Q9H4M9		1040.61	High	34.75	0.0024285	Medium	21.43	0.0675972	0
	EMPNVFGK	1	1	1	Q9H4M9		921.45	Medium	23.83	0.0759689				0
	IINTPEVVR	1	1	1	Q9H4M9	N3(Deamidated)	1041.6	Medium	21.28	0.0644193				0
	LLDTVDDMLANDIAR	1	1	1	Q9H4M9	N11(Deamidated)	1675.82	Low	19.62	0.342712				0
	DGLLDDEEFALANHLIK	3	1	1	Q9H4M9		1912.97				High	101.21	2.35753e-09	0
	LLDTVDDMLANDIAR	2	1	1	Q9H4M9		1674.84				High	92.1	1.96077e-08	0
	EPELFQTVAEGLR	2	1	1	Q9H4M9		1488.77				High	55.13	8.22498e-05	0
	GGAFDGTMNGPFGHGYGEGAGEGIDDVEWVVGK	2	1	1	Q9H4M9	N9(Deamidated)	3283.42				High	54.38	5.89078e-05	0
	LEGHELPADLPPHLVPPSK	1	1	1	Q9H4M9		2046.11				High	39.67	0.00189355	0
	LLPLEEHYR	1	3	2	Q9H4M9;Q9NZN4		1169.63				High	34.41	0.00441936	0
	DKPTYDEIFYTLSPVNGK	1	1	1	Q9H4M9	N16(Deamidated)	2088.02				Medium	23.27	0.175204	0
	GGAFDGTMNGPFGHGYGEGAGEGIDDVEWVVGK	1	1	1	Q9H4M9		3282.44				Medium	19.61	0.211681	0
P08238	Heat shock protein HSP 90-beta OS=Homo sapiens GN=HSP90AB1 PE=1 SV=4 - [HS90B_HUMAN]	39.5	4	13	23	99	2235.68	29.7	15	50	2099.57	26.93	17	49	724	83.2121	5.03369
	Sequence	# PSMs	# Proteins	# Protein Groups	Protein Group Accessions	Modifications	MH+ [Da]	A3	IonScore A3	Exp Value A3	B3	IonScore B3	Exp Value B3	# Missed Cleavages
	HNDDEQYAWESSAGGSFTVR	17	3	2	P07900;P08238		2255.96	High	126.69	2.64647e-12	High	112.23	8.37776e-11	0
	GVVDSEDLPLNISR	7	3	3	P07900;P08238;Q12931		1513.79	High	100.13	2.1885e-09	High	84.6	7.62821e-08	0
	YHTSQSGDEMTSLSEYVSR	4	1	1	P08238		2176.95	High	94.17	5.55096e-09	High	99.53	1.61016e-09	0
	GVVDSEDLPLNISR	1	3	3	P07900;P08238;Q12931	N11(Deamidated)	1514.77	High	77.47	4.2885e-07				0
	SLTNDWEDHLAVK	6	2	2	P07900;P08238		1527.75	High	76.71	4.63937e-07	High	77.51	3.92096e-07	0
	SLTNDWEDHLAVK	4	2	2	P07900;P08238	N4(Deamidated)	1528.73	High	75.95	5.39957e-07				0
	NPDDITQEEYGEFYK	1	1	1	P08238		1847.8	High	75.31	3.62164e-07				0
	CLELFSELAEDK	2	1	1	P08238	C1(Carbamidomethyl)	1453.69	High	74.1	8.30611e-07	High	74.11	8.57812e-07	0
	YHTSQSGDEMTSLSEYVSR	2	1	1	P08238	M10(Oxidation)	2192.94	High	72.95	6.05854e-07				0
	ADLINNLGTIAK	10	4	2	P07900;P08238	N5(Deamidated)	1243.69	High	71.72	1.42335e-06	High	77.82	3.60128e-07	0
	ELISNASDALDK	1	2	2	P08238;P14625		1275.64	High	63.25	1.25858e-05				0
	ADLINNLGTIAK	1	4	2	P07900;P08238	N5(Deamidated); N6(Deamidated)	1244.67	High	57.7	4.23712e-05				0
	TLTLVDTGIGMTK	4	3	2	P07900;P08238	M11(Oxidation)	1365.73	High	54.97	6.09774e-05	High	64.59	6.4468e-06	0
	IDIIPNPQER	2	2	1	P08238		1194.65	High	53.54	6.0192e-05	High	53.25	6.15097e-05	0
	IRYESLTDPSK	4	5	3	P07900;P08238;Q58FF6		1308.68	High	50.35	0.000196969	High	42.96	0.00106476	1
	DNSTMGYMMAK	1	2	1	P08238		1248.51	High	42.9	0.000263396				0
	SIYYITGESK	2	2	1	P08238		1160.58	High	40.2	0.00253551				0
	YIDQEELNK	1	4	2	P07900;P08238		1151.56	High	35.89	0.00517841				0
	LGLGIDEDEVAAEEPNAAVPDEIPPLEGDEDASR	1	1	1	P08238		3532.65	Low	14.14	1.48024				0
	TLTLVDTGIGMTK	7	3	2	P08238;P07900		1349.74				High	101.46	1.23608e-09	0
	ADLINNLGTIAK	3	4	2	P07900;P08238		1242.71				High	83.46	7.30323e-08	0
	HLEINPDHPIVETLR	3	1	1	P08238		1782.95				High	77.67	3.21483e-07	0
	GFEVVYMTEPIDEYCVQQLK	2	1	1	P08238	C15(Carbamidomethyl)	2448.15				High	71.8	2.21993e-06	0
	HFSVEGQLEFR	4	5	2	P07900;P08238		1348.67				High	69.77	2.98919e-06	0
	GFEVVYMTEPIDEYCVQQLK	2	1	1	P08238	M7(Oxidation); C15(Carbamidomethyl)	2464.14				High	63.14	1.64755e-05	0
	RGFEVVYMTEPIDEYCVQQLK	2	1	1	P08238	C16(Carbamidomethyl)	2604.25				High	61.65	2.55783e-05	1
	APFDLFENK	1	2	1	P08238		1080.54				High	53.45	8.72082e-05	0
	RLSELLR	1	1	1	P08238		886.549				High	42.94	0.000477451	1
	RAPFDLFENK	2	2	1	P08238		1236.64				High	31.92	0.0144926	1
	FYEAFSK	1	1	1	P08238		891.426				High	31.28	0.00815482	0
P07311	Acylphosphatase-1 OS=Homo sapiens GN=ACYP1 PE=1 SV=2 - [ACYP1_HUMAN]	39.39	1	4	4	5	111.01	22.22	2	2	70.08	26.26	3	3	99	11.2539	9.30518
	Sequence	# PSMs	# Proteins	# Protein Groups	Protein Group Accessions	Modifications	MH+ [Da]	A3	IonScore A3	Exp Value A3	B3	IonScore B3	Exp Value B3	# Missed Cleavages
	GTVQGQLQGPISK	1	1	1	P07311		1312.73	High	74.48	4.95467e-07				0
	HMQEWLETR	2	1	1	P07311		1229.57	High	49.53	0.000132601	High	32.72	0.00660187	0
	LDYSDFQIVK	1	1	1	P07311		1227.63				High	46.15	0.000405244	0
	VQGVFFR	1	1	1	P07311		852.473				Medium	17.21	0.178619	0
P61604	10 kDa heat shock protein, mitochondrial OS=Homo sapiens GN=HSPE1 PE=1 SV=2 - [CH10_HUMAN]	39.22	1	4	4	6	57.345	19.61	2	2	171.833	29.41	3	4	102	10.9249	8.92432
	Sequence	# PSMs	# Proteins	# Protein Groups	Protein Group Accessions	Modifications	MH+ [Da]	A3	IonScore A3	Exp Value A3	B3	IonScore B3	Exp Value B3	# Missed Cleavages
	VLLPEYGGTK	2	1	1	P61604		1076.6	High	43.73	0.00068842	High	49.08	0.000205785	0
	GGEIQPVSVK	1	1	1	P61604		1013.56	High	30.78	0.00923341				0
	VLQATVVAVGSGSK	2	1	1	P61604		1315.76				High	76.56	2.93665e-07	0
	DYFLFR	1	1	1	P61604		860.43				Medium	29.4	0.0281298	0
P42167	Lamina-associated polypeptide 2, isoforms beta/gamma OS=Homo sapiens GN=TMPO PE=1 SV=2 - [LAP2B_HUMAN]	39.21	1	6	13	21	715.839	37.22	11	15	235.2	16.52	6	6	454	50.6395	9.37842
	Sequence	# PSMs	# Proteins	# Protein Groups	Protein Group Accessions	Modifications	MH+ [Da]	A3	IonScore A3	Exp Value A3	B3	IonScore B3	Exp Value B3	# Missed Cleavages
	SELVANNVTLPAGEQR	1	2	2	P42166;P42167		1697.88	High	100.94	1.9772e-09				0
	PEFLEDPSVLTK	2	2	2	P42166;P42167		1374.72	High	88.51	4.04466e-08	Medium	23.52	0.122496	0
	RVEHNQSYSQAGITETEWTSGSSK	2	1	1	P42167		2682.24	High	81.21	2.32348e-07				1
	EMFPYEASTPTGISASCR	3	1	1	P42167	C17(Carbamidomethyl)	2003.89	High	75.91	3.80826e-07	High	62.66	7.80481e-06	0
	VEHNQSYSQAGITETEWTSGSSK	2	1	1	P42167		2526.14	High	74.14	9.34785e-07				0
	YGVNPGPIVGTTR	2	2	2	P42166;P42167		1330.71	High	72.46	1.43305e-06	High	58.21	4.28108e-05	0
	EMFPYEASTPTGISASCR	1	1	1	P42167	M2(Oxidation); C17(Carbamidomethyl)	2019.88	High	64.55	4.45455e-06				0
	SSTPLPTISSSAENTR	1	2	2	P42166;P42167		1647.82	High	52.41	0.000176541				0
	GPPDFSSDEEREPTPVLGSGAAAAGR	1	2	2	P42166;P42167		2570.21	High	41.23	0.00279872				1
	YVPLADVK	1	1	1	P42167		904.514	High	39.57	0.00131385				0
	GAAGRPLELSDFR	1	1	1	P42167		1388.73	High	35.63	0.00775449				0
	QEDKDDLDVTELTNEDLLDQLVK	2	2	2	P42166;P42167		2688.31	High	35.03	0.0119025	High	56.69	8.21799e-05	1
	DDLDVTELTNEDLLDQLVK	1	2	2	P42166;P42167		2188.09				High	55.98	8.6303e-05	0
	GGPLQALTR	1	1	1	P42167		912.528				High	43.14	0.000455962	0
P00387	NADH-cytochrome b5 reductase 3 OS=Homo sapiens GN=CYB5R3 PE=1 SV=3 - [NB5R3_HUMAN]	39.2	1	9	9	20	207.736	20.6	5	9	378.416	28.57	6	11	301	34.2127	7.59131
	Sequence	# PSMs	# Proteins	# Protein Groups	Protein Group Accessions	Modifications	MH+ [Da]	A3	IonScore A3	Exp Value A3	B3	IonScore B3	Exp Value B3	# Missed Cleavages
	STPAITLESPDIK	1	1	1	P00387		1371.74	High	74.02	8.50016e-07				0
	DPDDHTVCHLLFANQTEK	6	1	1	P00387	C8(Carbamidomethyl)	2139.98	High	58.42	3.79843e-05	High	66.06	6.54039e-06	0
	DILLRPELEELR	4	1	1	P00387		1495.85	High	48.34	0.000133365	High	43	0.000513717	0
	LIDREIISHDTR	2	1	1	P00387		1467.79	Medium	28.18	0.0251651				1
	FAIRPDK	1	1	1	P00387		846.484	Medium	23.21	0.0713906				0
	APEAWDYGQGFVNEEMIR	2	1	1	P00387		2111.95				High	89.93	2.6016e-08	0
	IDGNLVVRPYTPISSDDDK	2	1	1	P00387		2104.06				High	64.07	1.328e-05	0
	GPSGLLVYQGK	1	1	1	P00387		1118.62				High	56.76	3.65847e-05	0
	GFVDLVIK	1	1	1	P00387		890.536				High	30.44	0.00849041	0
Q96C19	EF-hand domain-containing protein D2 OS=Homo sapiens GN=EFHD2 PE=1 SV=1 - [EFHD2_HUMAN]	39.17	2	7	7	20	223.234	26.25	3	14	222.068	12.92	4	6	240	26.6805	5.19873
	Sequence	# PSMs	# Proteins	# Protein Groups	Protein Group Accessions	Modifications	MH+ [Da]	A3	IonScore A3	Exp Value A3	B3	IonScore B3	Exp Value B3	# Missed Cleavages
	AAAGELQEDSGLCVLAR	2	1	1	Q96C19	C13(Carbamidomethyl)	1759.86	High	111.34	2.08969e-10				0
	LQMEGEGGGETPEQPGLNGAAAAAAGAPDEAAEALGSADCELSAK	6	1	1	Q96C19	Q2(Deamidated); C40(Carbamidomethyl)	4269.91	High	46.41	0.000527973				0
	RLQMEGEGGGETPEQPGLNGAAAAAAGAPDEAAEALGSADCELSAK	6	1	1	Q96C19	N19(Deamidated); C41(Carbamidomethyl)	4426.01	High	40.56	0.00246126				1
	LGAPQTHLGLK	1	2	1	Q96C19		1134.67				High	68.9	1.2104e-06	0
	DGFIDLMELK	2	2	1	Q96C19		1180.6				High	59.65	2.54723e-05	0
	VFNPYTEFK	1	1	1	Q96C19		1144.57				High	53.29	8.57928e-05	0
	RVFNPYTEFK	1	1	1	Q96C19		1300.67				High	36.26	0.00482648	1
	DGFIDLMELK	1	2	1	Q96C19	M7(Oxidation)	1196.59				Medium	20.37	0.184126	0
P51149	Ras-related protein Rab-7a OS=Homo sapiens GN=RAB7A PE=1 SV=1 - [RAB7A_HUMAN]	39.13	1	8	8	15	267.628	27.05	6	10	272.516	21.74	4	5	207	23.4748	6.69775
	Sequence	# PSMs	# Proteins	# Protein Groups	Protein Group Accessions	Modifications	MH+ [Da]	A3	IonScore A3	Exp Value A3	B3	IonScore B3	Exp Value B3	# Missed Cleavages
	QETEVELYNEFPEPIK	3	1	1	P51149		1964.95	High	91.84	2.17667e-08				0
	TSLMNQYVNK	2	1	1	P51149		1197.6	High	59.55	1.91887e-05	High	52.19	0.000106899	0
	ATIGADFLTK	2	1	1	P51149		1036.57	High	39.82	0.00174067	High	66.5	3.73866e-06	0
	NNIPYFETSAK	1	1	1	P51149		1283.63	High	32.67	0.00984173				0
	AQAWCYSK	1	1	1	P51149	C5(Carbamidomethyl)	1013.45	High	28.08	0.0109696				0
	RAQAWCYSK	1	1	1	P51149	C6(Carbamidomethyl)	1169.56	Medium	27.56	0.0333237				1
	NNIPYFETSAK	2	1	1	P51149	N1(Deamidated)	1284.61	Medium	26.31	0.0363689				0
	EAINVEQAFQTIAR	2	1	1	P51149		1589.83				High	77.25	5.54735e-07	0
	VIILGDSGVGK	1	1	1	P51149		1057.63				High	57	2.99289e-05	0
P00492	Hypoxanthine-guanine phosphoribosyltransferase OS=Homo sapiens GN=HPRT1 PE=1 SV=2 - [HPRT_HUMAN]	38.99	1	5	5	7	143.838	11.93	2	2	230.606	33.03	4	5	218	24.5636	6.68311
	Sequence	# PSMs	# Proteins	# Protein Groups	Protein Group Accessions	Modifications	MH+ [Da]	A3	IonScore A3	Exp Value A3	B3	IonScore B3	Exp Value B3	# Missed Cleavages
	VIGGDDLSTLTGK	2	1	1	P00492		1275.68	High	88.23	3.3971e-08	High	89.01	2.80723e-08	0
	DLNHVCVISETGK	1	1	1	P00492	C6(Carbamidomethyl)	1471.72	High	69.05	3.13618e-06				0
	NVLIVEDIIDTGK	1	1	1	P00492		1428.8				High	71.2	1.25924e-06	0
	SVGYKPDFVGFEIPDK	1	1	1	P00492		1797.91				High	68.17	4.29021e-06	0
	SPGVVISDDEPGYDLDLFCIPNHYAEDLER	1	1	1	P00492	C19(Carbamidomethyl)	3435.57				High	43.08	0.00154746	0
	SPGVVISDDEPGYDLDLFCIPNHYAEDLER	1	1	1	P00492	C19(Carbamidomethyl); N22(Deamidated)	3436.55				Low	12.59	1.73229	0
P00441	Superoxide dismutase [Cu-Zn] OS=Homo sapiens GN=SOD1 PE=1 SV=2 - [SODC_HUMAN]	38.96	1	4	4	9	124.514	16.88	2	3	367.3	31.17	3	6	154	15.9259	6.12549
	Sequence	# PSMs	# Proteins	# Protein Groups	Protein Group Accessions	Modifications	MH+ [Da]	A3	IonScore A3	Exp Value A3	B3	IonScore B3	Exp Value B3	# Missed Cleavages
	GDGPVQGIINFEQK	3	1	1	P00441		1501.77	High	80.11	2.58372e-07	High	63.73	1.12477e-05	0
	HVGDLGNVTADK	1	1	1	P00441		1225.62	High	43.47	0.000868075				0
	DGVADVSIEDSVISLSGDHCIIGR	4	1	1	P00441	C20(Carbamidomethyl)	2514.21				High	140.84	3.05755e-13	0
	LACGVIGIAQ	1	1	1	P00441	C3(Carbamidomethyl)	1001.55				High	32.59	0.0133571	0
Q14019	Coactosin-like protein OS=Homo sapiens GN=COTL1 PE=1 SV=3 - [COTL1_HUMAN]	38.73	1	4	4	8	86.8382	11.27	2	2	194.35	38.73	4	6	142	15.935	5.66846
	Sequence	# PSMs	# Proteins	# Protein Groups	Protein Group Accessions	Modifications	MH+ [Da]	A3	IonScore A3	Exp Value A3	B3	IonScore B3	Exp Value B3	# Missed Cleavages
	FTTGDAMSK	2	1	1	Q14019		957.435	High	55.09	2.0443e-05	High	27.12	0.018236	0
	AAYNLVR	2	1	1	Q14019		806.455	High	45.19	0.000339014	High	41	0.000834045	0
	DDGSAVIWVTFK	1	1	1	Q14019		1337.67				High	65.5	6.48228e-06	0
	YDGSTIVPGEQGAEYQHFIQQCTDDVR	3	1	1	Q14019	C22(Carbamidomethyl)	3113.39				High	45.69	0.000683877	0
O60361	Putative nucleoside diphosphate kinase OS=Homo sapiens GN=NME2P1 PE=5 SV=1 - [NDK8_HUMAN]	38.69	1	3	5	7	77.5662	38.69	5	5	28.43	13.87	2	2	137	15.519	8.57275
	Sequence	# PSMs	# Proteins	# Protein Groups	Protein Group Accessions	Modifications	MH+ [Da]	A3	IonScore A3	Exp Value A3	B3	IonScore B3	Exp Value B3	# Missed Cleavages
	GDFCIQVGR	2	3	2	P15531;O60361	C4(Carbamidomethyl)	1051.5	High	45.66	0.000547363	Medium	18.89	0.230483	0
	QHYIDLK	1	2	1	O60361		916.49	Medium	24.93	0.081627				0
	NIIHGSDSVK	2	2	1	O60361		1069.57	Medium	24.32	0.0465984	Medium	22.54	0.0702054	0
	FKPEELVDYK	1	1	1	O60361		1267.66	Medium	22.47	0.10617				0
	VMLGETNPADSKPGTIR	1	3	2	P15531;O60361		1785.92	Low	19.2	0.32401				0
O00151	PDZ and LIM domain protein 1 OS=Homo sapiens GN=PDLIM1 PE=1 SV=4 - [PDLI1_HUMAN]	38.6	1	8	8	13	248.854	28.27	6	8	152.302	21.58	4	5	329	36.049	7.02002
	Sequence	# PSMs	# Proteins	# Protein Groups	Protein Group Accessions	Modifications	MH+ [Da]	A3	IonScore A3	Exp Value A3	B3	IonScore B3	Exp Value B3	# Missed Cleavages
	GHFFVEDQIYCEK	1	1	1	O00151	C11(Carbamidomethyl)	1671.75	High	83.97	6.21343e-08				0
	HRHPECYVCTDCGTNLK	2	1	1	O00151	C6(Carbamidomethyl); C9(Carbamidomethyl); C12(Carbamidomethyl)	2146.93	High	48.66	0.000185837				1
	DFEQPLAISR	1	1	1	O00151		1175.6	High	48.48	0.000396627				0
	SAMPFTASPASSTTAR	1	1	1	O00151		1582.75	High	45.22	0.000772562				0
	TAASGVEANSRPLDHAQPPSSLVIDK	2	1	1	O00151		2660.37	High	35.71	0.00784121	Medium	23.12	0.131145	0
	VWSPLVTEEGK	2	1	1	O00151		1244.65	Medium	30.7	0.0193208	High	50.69	0.000206024	0
	SAMPFTASPASSTTAR	1	1	1	O00151	M3(Oxidation)	1598.76	Medium	27.21	0.0480022				0
	MNLASEPQEVLHIGSAHNR	2	1	1	O00151		2103.04				High	62.64	1.96021e-05	0
	VTPPEGYEVVTVFPK	1	1	1	O00151		1661.88				Medium	25.94	0.0654535	0
O76070	Gamma-synuclein OS=Homo sapiens GN=SNCG PE=1 SV=2 - [SYUG_HUMAN]	38.58	1	3	3	4	125.768	22.83	2	2	117.24	15.75	1	2	127	13.3228	4.85596
	Sequence	# PSMs	# Proteins	# Protein Groups	Protein Group Accessions	Modifications	MH+ [Da]	A3	IonScore A3	Exp Value A3	B3	IonScore B3	Exp Value B3	# Missed Cleavages
	TVEEAENIAVTSGVVR	1	1	1	O76070		1673.87	High	94.73	1.05496e-08				0
	ENVVQSVTSVAEK	1	1	1	O76070		1389.72	High	44.98	0.00092447				0
	EQANAVSEAVVSSVNTVATK	2	1	1	O76070		2004.03				High	77.63	5.8247e-07	0
Q13347	Eukaryotic translation initiation factor 3 subunit I OS=Homo sapiens GN=EIF3I PE=1 SV=1 - [EIF3I_HUMAN]	37.85	1	9	9	20	230.169	14.77	5	7	470.84	29.54	6	13	325	36.4786	5.64307
	Sequence	# PSMs	# Proteins	# Protein Groups	Protein Group Accessions	Modifications	MH+ [Da]	A3	IonScore A3	Exp Value A3	B3	IonScore B3	Exp Value B3	# Missed Cleavages
	LFDSTTLEHQK	4	1	1	Q13347		1318.67	High	76.86	5.81098e-07	High	76.97	5.68573e-07	0
	EGDLLFTVAK	1	1	1	Q13347		1092.59	High	66.16	4.12785e-06				0
	QINDIQLSR	1	1	1	Q13347		1086.59	High	43.9	0.000761801				0
	DMTMFVTASK	2	1	1	Q13347	M4(Oxidation)	1146.52	High	41.35	0.000644886				0
	LWDCETGK	1	1	1	Q13347	C4(Carbamidomethyl)	1008.45	Medium	20.61	0.0947167				0
	DPIVNVWYSVNGER	2	1	1	Q13347	N11(Deamidated)	1648.8				High	84.88	1.01102e-07	0
	TERPVNSAALSPNYDHVVLGGGQEAMDVTTTSTR	2	1	1	Q13347		3573.73				High	68.02	6.29467e-06	0
	GHFGPINSVAFHPDGK	2	1	1	Q13347		1679.83				High	45.11	0.000989703	0
	MKPILLQGHER	2	1	1	Q13347		1321.74				High	41.29	0.000847042	0
	GHFGPINSVAFHPDGK	2	1	1	Q13347	N7(Deamidated)	1680.81				High	38.67	0.00361991	0
	DMTMFVTASK	1	1	1	Q13347		1130.52				High	36.54	0.00255093	0
Q09666	Neuroblast differentiation-associated protein AHNAK OS=Homo sapiens GN=AHNAK PE=1 SV=2 - [AHNK_HUMAN]	37.72	1	99	103	181	3428.19	26.96	67	93	2922.72	22.12	56	88	5890	628.699	6.15088
	Sequence	# PSMs	# Proteins	# Protein Groups	Protein Group Accessions	Modifications	MH+ [Da]	A3	IonScore A3	Exp Value A3	B3	IonScore B3	Exp Value B3	# Missed Cleavages
	GPFVEAEVPDVDLECPDAK	2	1	1	Q09666	C15(Carbamidomethyl)	2086.97	High	131.06	2.21711e-12				0
	GPSLDIDTPDVNIEGPEGK	2	1	1	Q09666		1952.95	High	125.71	8.48569e-12				0
	IEGEMQVPDVDIR	1	1	1	Q09666		1500.74	High	106.04	4.66661e-10				0
	IDVDAPDIDIHGPDAK	2	1	1	Q09666		1690.83	High	103.85	1.33107e-09				0
	GDVPSVGLEGPDVDLQGPEAK	2	1	1	Q09666		2079.03	High	102.09	2.34846e-09				0
	VDVEVPDVSLEGPEGK	2	1	1	Q09666		1668.84	High	96.17	6.47344e-09				0
	VNVEAPDVNLEGLGGK	2	1	1	Q09666		1610.84	High	95.97	5.56446e-09	High	96.38	5.02865e-09	0
	VGVEVPDVNIEGPEGK	1	1	1	Q09666		1637.84	High	91.52	1.82868e-08				0
	LEGDLTGPSVGVEVPDVELECPDAK	2	1	1	Q09666	C21(Carbamidomethyl)	2625.27	High	90.55	3.45812e-08				0
	LPSGSGAASPTGSAVDIR	1	1	1	Q09666		1642.84	High	89.75	2.62165e-08				0
	VDIDVPDVNIEGPDAK	2	1	1	Q09666		1695.84	High	87.65	5.28257e-08				0
	VDIDVPDVNIEGPEGK	2	1	1	Q09666		1695.84	High	87.65	5.28257e-08				0
	GPQVSSALNLDTSK	1	1	1	Q09666		1416.73	High	86.33	5.89007e-08				0
	VDIETPNLEGTLTGPR	4	1	1	Q09666		1711.89	High	85.31	6.91939e-08	High	86.91	4.84816e-08	0
	VDVDVPDVNIEGPDAK	1	1	1	Q09666		1681.83	High	75.96	7.35187e-07				0
	MDVNVGDIDIEGPEGK	1	1	1	Q09666		1687.79	High	75.27	5.66102e-07				0
	VEGDMQVPDLDIK	1	1	1	Q09666		1458.72	High	72.71	1.2243e-06				0
	VDIDVPDVNLEAPEGK	2	1	1	Q09666		1709.86	High	71.42	2.17774e-06				0
	EFSGPSTPTGTLEFEGGEVSLEGGK	1	1	1	Q09666		2512.17	High	71.27	2.3849e-06				0
	VDIEAPDVSLEGPEGK	1	1	1	Q09666		1654.82	High	70.79	2.29262e-06				0
	AGAISASGPELQGAGHSK	2	1	1	Q09666		1637.83	High	69.97	2.7892e-06				0
	VSVGAPDLSLEASEGSIK	1	1	1	Q09666		1758.91	High	69	3.2795e-06				0
	GDLDIAGPNLEGDFK	1	1	1	Q09666		1560.76	High	64.95	8.76497e-06				0
	VDVSAPDVEAHGPEWNLK	2	1	1	Q09666		1962.95	High	64.92	1.17408e-05				0
	SSGCDVNLPGVNVK	1	1	1	Q09666	C4(Carbamidomethyl)	1445.71	High	64.41	8.83873e-06				0
	APDVDVNIAGPDAALK	1	1	1	Q09666		1565.82	High	63.7	8.65956e-06				0
	VDIDAPDVDVHGPDWHLK	5	1	1	Q09666		2027.99	High	63	1.51108e-05	High	51.83	0.000200452	0
	VDINAPDVDVHGPDWHLK	5	1	1	Q09666	N4(Deamidated)	2027.99	High	63	1.51108e-05	High	51.83	0.000200452	0
	LPTGQISGPEIK	1	1	1	Q09666		1239.7	High	62.45	5.43255e-06				0
	VGIDTPDIDIHGPEGK	2	1	1	Q09666		1662.83	High	61.72	2.06604e-05				0
	GSEVGFHGAAPDISVK	2	1	1	Q09666		1570.79	High	59.34	2.96852e-05				0
	VSGPDLDLNLK	2	1	1	Q09666		1170.64	High	57.75	2.5266e-05	High	46.92	0.00028453	0
	MDIDAPDVEVQGPDWHLK	1	1	1	Q09666	M1(Oxidation)	2080.97	High	57.48	5.59171e-05				0
	IDVTAPDVSIEEPEGK	1	1	1	Q09666		1698.84	High	56.43	6.18827e-05				0
	MPSMNIQTHK	1	1	1	Q09666		1186.57	High	55.84	3.33588e-05				0
	LQGSGVSLASK	2	1	1	Q09666		1046.59	High	53.59	8.40042e-05	High	29.76	0.0193926	0
	MDIDAPDVEVQGPDWHLK	3	1	1	Q09666		2064.97	High	53.18	0.00014882	Medium	24.04	0.120704	0
	LEGDLTGPSVDVEVPDVELECPDAK	2	1	1	Q09666	C21(Carbamidomethyl)	2683.27	High	53.17	0.000178803				0
	VDVDIPDVNIEGPDAK	2	1	1	Q09666		1695.84	High	52.78	0.000162123				0
	APDVEGQGLDWSLK	1	1	1	Q09666		1514.75	High	51.9	0.000143335				0
	VTAPDVDLHLK	2	1	1	Q09666		1207.67	High	51.32	8.74417e-05				0
	GPQITGPSLEGDLGLK	2	1	1	Q09666		1581.85	High	51.16	0.000145463	High	71.93	1.20868e-06	0
	LEVPDMNIR	2	1	1	Q09666		1086.56	High	47.21	0.000353601	High	42.86	0.000991217	0
	MEGGGAEVHAQLPSLEGDLR	1	1	1	Q09666		2066	High	47.03	0.000667775				0
	MPTFSTPGAK	2	1	1	Q09666		1036.51	High	41.9	0.00132359	High	38.2	0.0031028	0
	ISMPEVDLNLK	1	1	1	Q09666	M3(Oxidation)	1274.67	High	41.39	0.00219284				0
	MPEMSIK	1	1	1	Q09666		835.405	High	39.45	0.0022303				0
	RVTAYTVDVTGR	1	1	1	Q09666		1337.72	High	39.33	0.00182606				1
	MPDMHVNMPK	1	1	1	Q09666		1199.54	High	38.77	0.00142031				0
	VDIDAPDVEVHDPDWHLK	1	1	1	Q09666		2100	High	38.54	0.00420576				0
	MPDVDISVPK	1	1	1	Q09666		1100.57	High	38.07	0.00247969				0
	IPEMHLK	1	1	1	Q09666		867.476	High	38.01	0.00166822				0
	MPEINIK	1	1	1	Q09666		844.461	High	35.1	0.00438822				0
	MDIDAPDVDVHGPDWHLK	4	1	1	Q09666		2059.95	High	34.94	0.00841646	High	39.35	0.00319398	0
	VDVNAPDVQAPDWHLK	3	1	1	Q09666		1803.91	High	34.37	0.0119184	High	64.56	1.10233e-05	0
	VDVSAPDVEMQGPDWNLK	2	1	1	Q09666		1999.95	High	33.92	0.0122058	High	59.14	3.65697e-05	0
	FSMPGFK	1	1	1	Q09666	M3(Oxidation)	829.393	High	31.98	0.00373983				0
	ISMPDLDLNLK	2	1	1	Q09666	M3(Oxidation)	1274.67	Medium	30.9	0.0245475				0
	MPEMHFK	2	1	1	Q09666		919.418	High	30.08	0.00854121	High	38.1	0.00155656	0
	MPEMNIK	1	1	1	Q09666		862.417	Medium	29.77	0.0217204				0
	MPDMHFK	1	1	1	Q09666		905.402	High	29.56	0.00835501				0
	EMGVDVHFPK	1	1	1	Q09666		1158.56	Medium	28.82	0.0212576				0
	MPDLHLK	1	1	1	Q09666		853.462	Medium	25.18	0.0244228				0
	ISMPDVDLHLK	3	1	1	Q09666	M3(Oxidation)	1283.67	Medium	22.24	0.106272	High	31.86	0.0118271	0
	GDVVVSLPK	1	1	1	Q09666		913.535	Medium	20.29	0.06922				0
	MPEMHFK	1	1	1	Q09666	M4(Oxidation)	935.414	Medium	19.59	0.0989105				0
	FGTFGGLGSK	2	1	1	Q09666		970.501	Medium	17.11	0.260678	High	44.73	0.00042737	0
	GDMDISLPK	1	1	1	Q09666		975.482	Low	16.51	0.547225				0
	GDINIEGPSMNIEGPDLNVEGPEGGLK	2	1	1	Q09666	N11(Deamidated)	2752.32	Low	12.23	2.22011				0
	ISMSEVDLNVAAPK	1	1	1	Q09666		1473.76				High	94.19	9.37422e-09	0
	GGQIGLQAPGLSVSGPQGHLESGSGK	2	1	1	Q09666		2418.24				High	93	1.69151e-08	0
	VQANLGAPDINIEGLDAK	2	1	1	Q09666		1837.97				High	91.94	1.26667e-08	0
	ISMQDVDLSLGSPK	1	1	1	Q09666		1489.76				High	85.34	8.15839e-08	0
	APNISMPDVDLNLK	1	1	1	Q09666		1526.79				High	84.23	8.53313e-08	0
	SPQISMSDIDLNLK	1	1	1	Q09666		1560.8				High	83.7	1.27547e-07	0
	GGADVSGGVSAPDISLGEGHLSVK	2	1	1	Q09666		2209.11				High	82.82	1.82316e-07	0
	ISAPNVDFNLEGPK	1	1	1	Q09666		1500.77				High	81.28	1.76501e-07	0
	VDINAPDVGVQGPDWHLK	2	1	1	Q09666		1960				High	77.57	5.94948e-07	0
	APEVNLNAPDVDVHGPDWNLK	1	1	1	Q09666		2300.13				High	76.36	8.97081e-07	0
	VDINTPDVDVHGPDWHLK	3	1	1	Q09666		2057.01				High	71.23	2.35424e-06	0
	ISMPDLDLNLK	2	1	1	Q09666	N9(Deamidated)	1259.66				High	70.75	2.27597e-06	0
	VDINAPDVDVQGPDWHLK	2	1	1	Q09666		2018				High	68.19	5.39311e-06	0
	VSMPDVELNLK	1	1	1	Q09666		1244.66				High	63.01	1.13758e-05	0
	LNVGAPDVTLR	1	1	1	Q09666		1154.65				High	60.59	8.55512e-06	0
	MSLPDVDLDLK	1	1	1	Q09666		1245.64				High	58.58	3.33515e-05	0
	ISIPDVDLDLK	1	1	1	Q09666		1227.68				High	57.18	2.28754e-05	0
	QGFDLNVPGGEIDASLK	2	1	1	Q09666		1759.89				High	55.7	7.85928e-05	0
	VDISAPDVDVHGPDWHLK	3	1	1	Q09666		2000				High	55.12	9.32057e-05	0
	ISMPEVDLNLK	1	1	1	Q09666	N9(Deamidated)	1259.66				High	54.14	0.000104272	0
	MDIDVPDVEVQGPDWHLK	2	1	1	Q09666		2093				High	53.89	0.000135154	0
	GPAFNMASPESDFGINLK	1	1	1	Q09666	M6(Oxidation)	1910.89				High	51.84	0.00018068	0
	VDINAPDVEVHGPDWHLK	2	1	1	Q09666		2041.02				High	51.3	0.000230918	0
	GDINIEGPSMNIEGPDLNVEGPEGGLK	2	1	1	Q09666		2751.32				High	50.37	0.000375598	0
	VEAPSLDVHMDSPDINIEGPDVK	1	1	1	Q09666		2477.19				High	48.2	0.000602397	0
	VSMPDVDLNLK	1	1	1	Q09666		1230.64				High	45.13	0.000777997	0
	ISMPDVDLNLK	1	1	1	Q09666		1244.66				High	42.89	0.00117716	0
	ISMPDVNLNLK	2	1	1	Q09666	N7(Deamidated)	1244.66				High	42.89	0.00117716	0
	VDIDVPDVNVQGPDWHLK	1	1	1	Q09666		2046.03				High	42.66	0.00187261	0
	ISMPDVDLHLK	2	1	1	Q09666		1267.67				High	40.85	0.00124159	0
	GPGVDLPSVNLSMPK	1	1	1	Q09666	M13(Oxidation)	1526.79				High	40.25	0.00213358	0
	ISMPDVDLHMK	2	1	1	Q09666		1285.63				High	40.05	0.00183377	0
	FSMPSLK	1	1	1	Q09666		809.423				High	38.53	0.00226554	0
	GGVQVPAVDISSSLGGR	1	1	1	Q09666		1598.85				High	36.93	0.00414661	0
	FSMPGFK	1	1	1	Q09666		813.397				High	36.4	0.00215243	0
	SPSLDVTVPEAELNLETPEISVGGK	2	1	1	Q09666		2581.32				High	31.43	0.0213317	0
	VDINAPDVDVHGPDWHLK	2	1	1	Q09666		2027				Medium	30.59	0.0259709	0
	ISMPDVDLHVK	1	1	1	Q09666		1253.66				Medium	28.84	0.0244254	0
	VDIDVPDVDVQGPDWHLK	1	1	1	Q09666		2047.02				Medium	28.62	0.0465113	0
	VDIDVPDVNVQGPDWHLK	2	1	1	Q09666	N9(Deamidated)	2047.02				Medium	28.62	0.0465113	0
	ISMPDVDLNLK	1	1	1	Q09666	N9(Deamidated)	1245.64				Medium	28.39	0.034843	0
	ISMPDVNLNLK	1	1	1	Q09666	N7(Deamidated); N9(Deamidated)	1245.64				Medium	28.39	0.034843	0
	LQVTMPGIK	1	1	1	Q09666		986.571				Medium	24.7	0.0733598	0
	ISMPDFDLHLK	1	1	1	Q09666	M3(Oxidation)	1331.67				Medium	21.86	0.172682	0
	VHAPGLNLSGVGGK	1	1	1	Q09666		1305.73				Medium	19.36	0.185404	0
Q15181	Inorganic pyrophosphatase OS=Homo sapiens GN=PPA1 PE=1 SV=2 - [IPYR_HUMAN]	37.72	1	8	8	25	580.95	31.83	6	14	352.72	22.84	6	11	289	32.6392	5.85889
	Sequence	# PSMs	# Proteins	# Protein Groups	Protein Group Accessions	Modifications	MH+ [Da]	A3	IonScore A3	Exp Value A3	B3	IonScore B3	Exp Value B3	# Missed Cleavages
	VIAINVDDPDAANYNDINDVK	3	1	1	Q15181	N15(Deamidated)	2289.09	High	117.11	6.40996e-11				0
	VIAINVDDPDAANYNDINDVK	2	1	1	Q15181		2288.11	High	104.55	1.31707e-09				0
	GISCMNTTLSESPFK	2	1	1	Q15181	C4(Carbamidomethyl); M5(Oxidation)	1687.77	High	84.21	6.65698e-08	High	88.63	2.41275e-08	0
	AIVDALPPPCESACTVPTDVDK	2	1	1	Q15181	C10(Carbamidomethyl); C14(Carbamidomethyl)	2355.13	High	60.36	3.11112e-05				0
	AAPFSLEYR	2	1	1	Q15181		1053.54	High	54.29	5.66035e-05	High	48.68	0.000220218	0
	VPDGKPENEFAFNAEFK	3	1	1	Q15181		1938.93	High	52.53	0.000177314	Medium	27.52	0.0554044	0
	VPDGKPENEFAFNAEFK	2	1	1	Q15181	N13(Deamidated)	1939.92	High	40.6	0.00258676				0
	DFAIDIIK	2	1	1	Q15181		934.525	High	35.4	0.00255237	High	35.51	0.00264197	0
	GISCMNTTLSESPFK	1	1	1	Q15181	C4(Carbamidomethyl)	1671.77				High	78.62	2.73434e-07	0
	DVFHMVVEVPR	2	1	1	Q15181		1327.69				High	50.98	0.000136856	0
	GISCMNTTLSESPFK	1	1	1	Q15181	C4(Carbamidomethyl); N6(Deamidated)	1672.76				High	47.52	0.000282332	0
	WFHHQK	3	1	1	Q15181		882.44				Medium	19.3	0.141575	0
P06493	Cyclin-dependent kinase 1 OS=Homo sapiens GN=CDK1 PE=1 SV=3 - [CDK1_HUMAN]	37.71	21	8	9	16	247.944	21.89	6	8	217.19	18.52	4	8	297	34.0739	8.39697
	Sequence	# PSMs	# Proteins	# Protein Groups	Protein Group Accessions	Modifications	MH+ [Da]	A3	IonScore A3	Exp Value A3	B3	IonScore B3	Exp Value B3	# Missed Cleavages
	NLDENGLDLLSK	1	1	1	P06493		1330.69	High	96.07	6.41412e-09				0
	SPEVLLGSAR	1	1	1	P06493		1028.58	High	58.37	2.31418e-05				0
	IGEGTYGVVYK	1	3	1	P06493		1185.62	High	56.27	4.01281e-05				0
	NLDENGLDLLSK	2	1	1	P06493	N5(Deamidated)	1331.67	High	52.69	0.000152869				0
	MLIYDPAK	1	1	1	P06493		950.505	High	45.25	0.000434373				0
	IRLESEEEGVPSTAIR	1	1	1	P06493		1785.94	Medium	24.75	0.0798893				1
	LADFGLAR	3	28	6	P07948;P06493;Q00535;P50750;Q00534;P07947		862.479	Low	10.1	2.12549	High	44.18	0.000626389	0
	ALGTPNNEVWPEVESLQDYK	2	1	1	P06493		2289.11				High	79.55	3.94312e-07	0
	MALNHPYFNDLDNQIK	3	1	1	P06493	N9(Deamidated)	1933.92				High	46.94	0.000649389	0
	WKPGSLASHVK	1	1	1	P06493		1209.68				High	43.72	0.000407635	0
Q07065	Cytoskeleton-associated protein 4 OS=Homo sapiens GN=CKAP4 PE=1 SV=2 - [CKAP4_HUMAN]	37.71	1	14	16	22	512.162	24.75	11	14	453.31	18.44	7	8	602	65.9827	5.92236
	Sequence	# PSMs	# Proteins	# Protein Groups	Protein Group Accessions	Modifications	MH+ [Da]	A3	IonScore A3	Exp Value A3	B3	IonScore B3	Exp Value B3	# Missed Cleavages
	SSSSSSASAAAAAAAASSSASCSR	3	1	1	Q07065	C22(Carbamidomethyl)	2089.91	High	135.83	3.47417e-13	Medium	14.61	0.437613	0
	QTESLESLLSK	1	1	1	Q07065		1234.65	High	70.36	2.2597e-06				0
	HSEAFEALQQK	2	1	1	Q07065		1287.63	High	69.38	2.42802e-06				0
	SVGELPSTVESLQK	1	1	1	Q07065		1473.78	High	63.08	1.24732e-05				0
	LALQALTEK	2	1	1	Q07065		986.589	High	55.25	5.37369e-05	High	63.88	3.84529e-06	0
	GLLDDLR	1	1	1	Q07065		801.446	High	55.11	4.36271e-05				0
	LEGLGSSEADQDGLASTVR	1	1	1	Q07065		1904.94	High	42.99	0.00166778				0
	LPPQDFLDR	2	1	1	Q07065		1100.58	High	33.73	0.00739257				0
	EWDMEALR	1	1	1	Q07065		1049.47	High	31.84	0.00913217				0
	GLLDDLRNDLDR	1	1	1	Q07065		1414.73	Medium	24.84	0.0782507				1
	KPPPAPQQPPPPPAPHPQQHPQQHPQNQAHGK	1	1	1	Q07065		3493.78	Low	19.34	0.34691				0
	VQEQVHTLLSQDQAQAAR	2	1	1	Q07065		2022.04				High	104.99	8.84309e-10	0
	TAVDSLVAYSVK	1	1	1	Q07065		1252.68				High	96.14	3.5267e-09	0
	SINDNIAIFTEVQK	1	1	1	Q07065		1591.83				High	80.11	2.81285e-07	0
	SLGETQLVLYGDVEELK	1	1	1	Q07065		1892.98				High	76.86	6.07886e-07	0
	LQHVEDGVLSMQVASAR	1	1	1	Q07065		1839.94				High	66.72	5.61829e-06	0
P02538	Keratin, type II cytoskeletal 6A OS=Homo sapiens GN=KRT6A PE=1 SV=3 - [K2C6A_HUMAN]	37.59	10	3	20	66	780.663	27.66	15	18	1585.77	23.94	12	48	564	60.0083	8.00146
	Sequence	# PSMs	# Proteins	# Protein Groups	Protein Group Accessions	Modifications	MH+ [Da]	A3	IonScore A3	Exp Value A3	B3	IonScore B3	Exp Value B3	# Missed Cleavages
	GSGGLGGACGGAGFGSR	2	3	2	P02538;P04259	C9(Carbamidomethyl)	1424.64	High	112.38	7.8332e-11	High	74.49	4.8188e-07	0
	AIGGGLSSVGGGSSTIK	2	2	1	P02538		1447.78	High	105.87	5.68113e-10	High	92.9	1.05137e-08	0
	QCANLQAAIADAEQR	2	2	2	P02538;P04259	C2(Carbamidomethyl)	1658.79	High	80.49	2.0278e-07				0
	ADTLTDEINFLR	4	3	2	P02538;P04259		1407.71	High	74.27	1.0101e-06	High	69.7	2.78059e-06	0
	SGFSSVSVSR	1	1	1	P02538		1012.51	High	71.49	8.94068e-07				0
	ADTLTDEINFLR	1	3	2	P02538;P04259	N9(Deamidated)	1408.7	High	66.77	5.70124e-06				0
	SLYGLGGSK	2	3	2	P02538;P04259		881.474	High	53.15	3.87338e-05	High	60.57	8.24003e-06	0
	TAAENEFVTLK	1	4	2	P02538;P04259		1222.63	High	48.5	0.000315702				0
	WTLLQEQGTK	2	4	3	P13647;P02538;P04259		1203.64	High	44.34	0.000877988	High	47.84	0.000379028	0
	GMQDLVEDFK	1	1	1	P02538		1181.55	High	44.13	0.000620119				0
	SRAEAESWYQTK	1	4	2	P02538;P04259		1455.69	High	38.99	0.00261198				1
	RTAAENEFVTLK	1	4	2	P02538;P04259		1378.73	High	38.06	0.0038219				1
	FLEQQNK	2	18	5	P13647;P02538;P04259;P08729;P05787		906.468	High	35.77	0.00594588	High	32.58	0.0112072	0
	FASFIDK	27	18	7	P35908;P08729;P13647;P02538;P04259;Q14CN4;P05787		827.43	High	34.16	0.00466204	High	43.16	0.000586916	0
	EYQELMNVK	1	4	3	P02538;P04259;P05787		1153.56	High	30.46	0.0168656				0
	QLDSIVGER	1	3	2	P13647;P02538		1016.54	Medium	24.93	0.0859654				0
	ISIGGGSCAISGGYGSR	2	3	2	P02538;P04259	C8(Carbamidomethyl)	1598.76				High	127.49	4.58071e-12	0
	NLDLDSIIAEVK	1	7	4	P35908;P13647;P02538;P04259	N1(Deamidated)	1330.71				High	87.23	4.92956e-08	0
	NLDLDSIIAEVK	4	7	4	P35908;P13647;P02538;P04259		1329.73				High	81.85	1.48587e-07	0
	QNLEPLFEQYINNLR	6	4	3	P13647;P02538;P04259	N12(Deamidated)	1891.96				High	80.38	2.99146e-07	0
	LALDVEIATYR	1	9	4	P35908;P13647;P02538;P04259		1263.7				High	54.73	5.88895e-05	0
	RISIGGGSCAISGGYGSR	1	3	2	P02538;P04259	C9(Carbamidomethyl)	1754.86				High	32.86	0.0149847	1
P08758	Annexin A5 OS=Homo sapiens GN=ANXA5 PE=1 SV=2 - [ANXA5_HUMAN]	37.5	1	8	9	14	485.674	30	7	10	170.69	13.44	4	4	320	35.9144	5.04639
	Sequence	# PSMs	# Proteins	# Protein Groups	Protein Group Accessions	Modifications	MH+ [Da]	A3	IonScore A3	Exp Value A3	B3	IonScore B3	Exp Value B3	# Missed Cleavages
	DPDAGIDEAQVEQDAQALFQAGELK	3	1	1	P08758		2658.26	High	130.33	3.42e-12				0
	QVYEEEYGSSLEDDVVGDTSGYYQR	1	1	1	P08758		2888.24	High	72.12	8.34716e-07				0
	SEIDLFNIR	2	1	1	P08758		1106.59	High	55.93	5.39896e-05	High	47.36	0.000446279	0
	SEIDLFNIR	1	1	1	P08758	N7(Deamidated)	1107.57	High	54.32	9.07928e-05				0
	DLLDDLK	1	2	2	P08758;P09525		831.446	High	53.45	8.24637e-05				0
	GTVTDFPGFDER	1	1	1	P08758		1340.61	High	49.98	0.000170785				0
	LYDAYELK	1	1	1	P08758		1014.52	High	35.94	0.00295432				0
	ALLLLCGEDD	2	1	1	P08758	C6(Carbamidomethyl)	1118.54	Low	15.96	0.547588	High	34.7	0.00730209	0
	YMTISGFQIEETIDR	1	1	1	P08758		1802.86				High	77.04	5.79252e-07	0
	VLTEIIASR	1	1	1	P08758		1001.6				High	54.03	5.04092e-05	0
O43399	Tumor protein D54 OS=Homo sapiens GN=TPD52L2 PE=1 SV=2 - [TPD54_HUMAN]	37.38	1	5	5	12	234.67	25.73	3	4	409.855	27.18	4	8	206	22.2243	5.36377
	Sequence	# PSMs	# Proteins	# Protein Groups	Protein Group Accessions	Modifications	MH+ [Da]	A3	IonScore A3	Exp Value A3	B3	IonScore B3	Exp Value B3	# Missed Cleavages
	GLLSDSMTDVPVDTGVAAR	5	1	1	O43399		1903.94	High	107.71	5.48965e-10	High	121.76	2.2238e-11	0
	SWHDVQVSSAYVK	3	1	1	O43399		1505.74	High	62.21	1.97486e-05	High	62.16	1.8913e-05	0
	TPAVEGLTEAEEEELRAELTK	1	1	1	O43399		2315.16	High	46.81	0.000726445				1
	LGLSTLGELK	1	1	1	O43399		1030.62				High	73.45	4.2455e-07	0
	TSAALSTVGSAISR	2	1	1	O43399		1320.71				High	65.89	4.98518e-06	0
P15121	Aldose reductase OS=Homo sapiens GN=AKR1B1 PE=1 SV=3 - [ALDR_HUMAN]	37.34	1	11	11	38	559.103	28.16	9	24	426.386	31.33	9	14	316	35.8305	6.97607
	Sequence	# PSMs	# Proteins	# Protein Groups	Protein Group Accessions	Modifications	MH+ [Da]	A3	IonScore A3	Exp Value A3	B3	IonScore B3	Exp Value B3	# Missed Cleavages
	HIDCAHVYQNENEVGVAIQEK	5	1	1	P15121	C4(Carbamidomethyl)	2453.16	High	98.71	4.66341e-09	High	77.68	5.93717e-07	0
	HIDCAHVYQNENEVGVAIQEK	4	1	1	P15121	C4(Carbamidomethyl); N10(Deamidated)	2454.14	High	57.88	5.27077e-05				0
	LLLNNGAK	6	1	1	P15121	N5(Deamidated)	843.496	High	54.5	4.20454e-05	High	53.76	4.98561e-05	0
	TTAQVLIR	2	2	1	P15121		901.547	High	54.25	4.94226e-05	High	59.95	1.84107e-05	0
	REELFIVSK	2	1	1	P15121		1120.64	High	49.72	0.000132791	High	56.88	2.43063e-05	1
	VAIDVGYR	2	1	1	P15121		892.489	High	47.81	0.000264923	High	43.17	0.000771116	0
	LLLNNGAK	1	1	1	P15121		842.514	High	41.91	0.000785887				0
	LIQYCQSK	2	1	1	P15121	C5(Carbamidomethyl)	1039.53	High	38.46	0.00248056	High	38.41	0.00201175	0
	LIQYCQSK	4	1	1	P15121	Q3(Deamidated); C5(Carbamidomethyl)	1040.51	High	37.73	0.00274065				0
	SPPGQVTEAVK	1	1	1	P15121		1112.6	High	34.47	0.00439446				0
	LWCTYHEK	2	1	1	P15121	C3(Carbamidomethyl)	1136.52	Medium	26.1	0.0405027	Medium	23.46	0.0840773	0
	DYPFHEEF	1	1	1	P15121		1083.44	Medium	14.35	0.188629				0
	VCALLSCTSHK	4	1	1	P15121	C2(Carbamidomethyl); C7(Carbamidomethyl)	1275.62				High	51.93	0.000135616	0
	YKPAVNQIECHPYLTQEK	2	1	1	P15121	C10(Carbamidomethyl)	2218.1				High	39.56	0.00383998	0
O15212	Prefoldin subunit 6 OS=Homo sapiens GN=PFDN6 PE=1 SV=1 - [PFD6_HUMAN]	37.21	1	3	4	7	168.668	26.36	3	4	68.04	27.91	3	3	129	14.5738	8.88037
	Sequence	# PSMs	# Proteins	# Protein Groups	Protein Group Accessions	Modifications	MH+ [Da]	A3	IonScore A3	Exp Value A3	B3	IonScore B3	Exp Value B3	# Missed Cleavages
	LEAQLTENNIVK	1	1	1	O15212		1371.75	High	67.45	4.06545e-06				0
	ETLAQLQQEFQR	3	1	1	O15212		1490.76	High	61.62	2.21057e-05	High	45.71	0.000861996	0
	RLDYITAEIK	2	1	1	O15212		1221.68	High	34.21	0.00411557	High	35.33	0.003605	1
	EELALLDGSNVVFK	1	1	1	O15212		1533.82				Low	11.4	1.74951	0
O75083	WD repeat-containing protein 1 OS=Homo sapiens GN=WDR1 PE=1 SV=4 - [WDR1_HUMAN]	37.13	1	14	14	27	356.059	13.2	6	8	865.729	31.19	11	19	606	66.1519	6.65381
	Sequence	# PSMs	# Proteins	# Protein Groups	Protein Group Accessions	Modifications	MH+ [Da]	A3	IonScore A3	Exp Value A3	B3	IonScore B3	Exp Value B3	# Missed Cleavages
	MTVDESGQLISCSMDDTVR	2	1	1	O75083	C12(Carbamidomethyl)	2143.93	High	157.36	3.23231e-15				0
	SYIYSGSHDGHINYWDSETGENDSFAGK	4	1	1	O75083		3136.33	High	75.41	3.28023e-07	High	80.23	1.14759e-07	0
	VINSVDIK	1	1	1	O75083		887.521	High	51.89	0.00010872				0
	YEYQPFAGK	1	1	1	O75083		1102.52	High	35.72	0.00404554				0
	SIQCLTVHK	2	1	1	O75083	C4(Carbamidomethyl)	1085.58	High	32.98	0.00639446	Medium	16.12	0.298099	0
	IWDTTQK	3	1	1	O75083		891.46	Medium	27.5	0.0374328	Medium	25.09	0.0692273	0
	GPVTDVAYSHDGAFLAVCDASK	2	1	1	O75083	C18(Carbamidomethyl)	2280.06				High	141.54	2.17802e-13	0
	LATGSDDNCAAFFEGPPFK	1	1	1	O75083	C9(Carbamidomethyl)	2043.92				High	120.64	1.59651e-11	0
	FATASADGQIYIYDGK	2	1	1	O75083		1719.82				High	93	1.38077e-08	0
	NIDNPALADIYTEHAHQVVVAK	3	1	1	O75083		2418.25				High	83.86	1.28073e-07	0
	YAPSGFYIASGDVSGK	1	1	1	O75083		1618.78				High	69.67	2.79987e-06	0
	CFSIDNPGYEPEVVAVHPGGDTVAIGGVDGNVR	3	1	1	O75083	C1(Carbamidomethyl)	3397.61				High	44.97	0.00139627	0
	VFASLPQVER	1	1	1	O75083		1145.63				High	33.24	0.0103622	0
	YTSLMLR	1	1	1	O75083		883.472				High	29.1	0.0178389	0
Q96FJ2	Dynein light chain 2, cytoplasmic OS=Homo sapiens GN=DYNLL2 PE=1 SV=1 - [DYL2_HUMAN]	37.08	2	2	2	4	145.621	37.08	2	3	27.99	12.36	1	1	89	10.3431	7.37158
	Sequence	# PSMs	# Proteins	# Protein Groups	Protein Group Accessions	Modifications	MH+ [Da]	A3	IonScore A3	Exp Value A3	B3	IonScore B3	Exp Value B3	# Missed Cleavages
	NADMSEDMQQDAVDCATQAMEK	1	1	1	Q96FJ2	C15(Carbamidomethyl)	2487.97	High	73.4	2.34752e-07				0
	NFGSYVTHETK	3	2	1	Q96FJ2		1282.61	High	57.59	3.53587e-05	Medium	27.99	0.0299441	0
P62820	Ras-related protein Rab-1A OS=Homo sapiens GN=RAB1A PE=1 SV=3 - [RAB1A_HUMAN]	37.07	11	2	6	24	112.436	13.17	3	3	557.811	29.27	4	21	205	22.6634	6.21436
	Sequence	# PSMs	# Proteins	# Protein Groups	Protein Group Accessions	Modifications	MH+ [Da]	A3	IonScore A3	Exp Value A3	B3	IonScore B3	Exp Value B3	# Missed Cleavages
	LQIWDTAGQER	2	24	10	P61026;P61006;Q92930;O95716;P62820;P61106;Q15286;Q9H0U4;P20340;Q6IQ22		1316.66	High	63.94	1.06159e-05	High	48.7	0.000356801	0
	TITSSYYR	1	2	2	P62820;Q9H0U4		990.491	High	57.03	4.5377e-05				0
	QWLQEIDR	1	3	2	P62820;Q9H0U4		1087.56	Medium	29.61	0.0236295				0
	NATNVEQSFMTMAAEIK	2	1	1	P62820		1884.89				High	104.08	1.08458e-09	0
	NATNVEQSFMTMAAEIK	4	1	1	P62820	M10(Oxidation)	1900.88				High	93.52	9.33726e-09	0
	NATNVEQSFMTMAAEIK	12	1	1	P62820	N1(Deamidated)	1885.87				High	93.06	1.15669e-08	0
	GAHGIIVVYDVTDQESFNNVK	1	1	1	P62820		2305.15				High	70.02	3.47894e-06	0
	LLLIGDSGVGK	1	9	7	P61026;P61006;Q92930;P51153;P62820;Q15286;Q9H0U4		1071.64				High	52.97	6.88863e-05	0
Q16555	Dihydropyrimidinase-related protein 2 OS=Homo sapiens GN=DPYSL2 PE=1 SV=1 - [DPYL2_HUMAN]	37.06	3	14	14	20	517.938	18.18	7	10	446.719	23.08	9	10	572	62.2546	6.37939
	Sequence	# PSMs	# Proteins	# Protein Groups	Protein Group Accessions	Modifications	MH+ [Da]	A3	IonScore A3	Exp Value A3	B3	IonScore B3	Exp Value B3	# Missed Cleavages
	IVLEDGTLHVTEGSGR	2	1	1	Q16555		1682.88	High	109.9	2.50707e-10				0
	MDENQFVAVTSTNAAK	1	3	1	Q16555		1725.81	High	95.1	8.57557e-09				0
	GLYDGPVCEVSVTPK	1	1	1	Q16555	C8(Carbamidomethyl)	1620.8	High	92.26	1.83933e-08				0
	DIGAIAQVHAENGDIIAEEQQR	1	1	1	Q16555		2377.18	High	69.17	4.53369e-06				0
	GIQEEMEALVK	2	1	1	Q16555		1246.64	High	54.56	0.000110058				0
	MSVIWDK	2	2	1	Q16555		878.445	High	42.6	0.00121998	High	42.65	0.00120602	0
	THNSSLEYNIFEGMECR	2	1	1	Q16555	N3(Deamidated); C16(Carbamidomethyl)	2087.88	High	38.29	0.00128979				0
	IAVGSDADLVIWDPDSVK	1	1	1	Q16555		1899.97				High	119.84	2.87914e-11	0
	THNSSLEYNIFEGMECR	1	1	1	Q16555	C16(Carbamidomethyl)	2086.9				High	90.57	9.91011e-09	0
	NLHQSGFSLSGAQIDDNIPR	2	1	1	Q16555		2169.08				High	77.08	7.11061e-07	0
	IVNDDQSFYADIYMEDGLIK	1	2	1	Q16555		2349.1				High	66.85	6.80543e-06	0
	QIGENLIVPGGVK	1	2	1	Q16555		1323.76				High	47.25	0.000176982	0
	MVIPGGIDVHTR	1	1	1	Q16555		1294.69				High	38.87	0.00262679	0
	KPFPDFVYK	1	1	1	Q16555		1140.61				Medium	16.6	0.374107	0
	SCCDYSLHVDISEWHK	1	1	1	Q16555	C2(Carbamidomethyl); C3(Carbamidomethyl)	2035.87				Medium	14.22	0.399257	0
Q9BQE3	Tubulin alpha-1C chain OS=Homo sapiens GN=TUBA1C PE=1 SV=1 - [TBA1C_HUMAN]	36.97	3	7	13	87	774.962	16.93	7	23	1994.9	36.97	13	64	449	49.8635	5.09717
	Sequence	# PSMs	# Proteins	# Protein Groups	Protein Group Accessions	Modifications	MH+ [Da]	A3	IonScore A3	Exp Value A3	B3	IonScore B3	Exp Value B3	# Missed Cleavages
	TIGGGDDSFNTFFSETGAGK	3	5	1	Q9BQE3	N10(Deamidated)	2008.88	High	122.47	7.95566e-12	High	124.46	5.01335e-12	0
	AVFVDLEPTVIDEVR	8	3	1	Q9BQE3		1701.91	High	109.51	2.81539e-10	High	91.61	1.74631e-08	0
	EIIDLVLDR	2	3	1	Q9BQE3		1085.62	High	72.49	1.03146e-06	High	72.67	9.8958e-07	0
	NLDIERPTYTNLNR	4	7	2	Q9BQE3;P68366		1718.88	High	59.92	3.41737e-05	High	66.31	7.76494e-06	0
	DVNAAIATIK	3	5	1	Q9BQE3		1015.58	High	46.95	0.000509638	High	46.94	0.000510812	0
	FDLMYAK	2	8	2	Q9BQE3;P68366		887.433	High	36.13	0.00207214	High	36.22	0.00224351	0
	FDLMYAK	2	8	2	Q9BQE3;P68366	M4(Oxidation)	903.429	High	34.43	0.00356973	High	31.27	0.00738984	0
	NLDIERPTYTNLNR	7	7	2	Q9BQE3;P68366	N13(Deamidated)	1719.86	Medium	30.53	0.0296514				0
	RNLDIERPTYTNLNR	4	7	2	Q9BQE3;P68366		1874.98	Medium	29.55	0.0313896	Medium	18.83	0.371153	1
	TIGGGDDSFNTFFSETGAGK	6	5	1	Q9BQE3		2007.89				High	129.89	1.80002e-12	0
	AVCMLSNTTAVAEAWAR	1	1	1	Q9BQE3	C3(Carbamidomethyl); M4(Oxidation)	1866.88				High	91.49	2.1926e-08	0
	AFVHWYVGEGMEEGEFSEAR	14	6	2	Q9BQE3;P68366		2330.02				High	82.33	9.76599e-08	0
	AYHEQLTVAEITNACFEPANQMVK	11	1	1	Q9BQE3	N13(Deamidated); C15(Carbamidomethyl)	2765.29				High	75.2	1.18533e-06	0
	AFVHWYVGEGMEEGEFSEAR	2	6	2	Q9BQE3;P68366	M11(Oxidation)	2346.02				High	61.93	9.6502e-06	0
	AYHEQLTVAEITNACFEPANQMVK	1	1	1	Q9BQE3	C15(Carbamidomethyl); M22(Oxidation)	2780.31				High	42.86	0.00210148	0
	DVNAAIATIKTKR	2	5	1	Q9BQE3		1400.82				High	41.42	0.00067753	2
	VGINYQPPTVVPGGDLAK	4	7	2	Q9BQE3;P68366		1824.99				High	38.97	0.00215501	0
	VGINYQPPTVVPGGDLAK	4	7	2	Q9BQE3;P68366	Q6(Deamidated)	1825.97				High	38.5	0.00319233	0
	AFVHWYVGEGMEEGEFSEAREDMAALEK	6	4	2	Q9BQE3;P68366		3217.43				High	37.61	0.0039184	1
	AFVHWYVGEGMEEGEFSEAREDMAALEK	1	4	2	Q9BQE3;P68366	M11(Oxidation)	3233.42				High	32.67	0.0124914	1
Q14192	Four and a half LIM domains protein 2 OS=Homo sapiens GN=FHL2 PE=1 SV=3 - [FHL2_HUMAN]	36.92	1	8	8	13	290.15	32.26	7	9	131.55	9.32	2	4	279	32.1706	7.54736
	Sequence	# PSMs	# Proteins	# Protein Groups	Protein Group Accessions	Modifications	MH+ [Da]	A3	IonScore A3	Exp Value A3	B3	IonScore B3	Exp Value B3	# Missed Cleavages
	CAGCTNPISGLGGTK	1	1	1	Q14192	C1(Carbamidomethyl); C4(Carbamidomethyl)	1492.69	High	72.34	1.16106e-06				0
	FDCHHCNESLFGK	2	1	1	Q14192	C3(Carbamidomethyl); C6(Carbamidomethyl)	1650.68	High	50.43	4.70981e-05				0
	GFLTERDDILCPDCGK	2	1	1	Q14192	C11(Carbamidomethyl); C14(Carbamidomethyl)	1895.86	High	48.35	0.000325334				1
	HWHEACFHCSQCR	2	1	1	Q14192	C6(Carbamidomethyl); C9(Carbamidomethyl); C12(Carbamidomethyl)	1814.71	High	45.15	0.000156895	Low	10.19	0.89935	0
	KPITTGGVTYR	1	1	1	Q14192		1192.67	High	42.48	0.000632729				0
	DNQNFCVPCYEK	1	1	1	Q14192	C6(Carbamidomethyl); C9(Carbamidomethyl)	1573.64	High	42.03	0.000321817				0
	QWHNDCFNCK	1	1	1	Q14192	C6(Carbamidomethyl); C9(Carbamidomethyl)	1408.56	High	37.19	0.000980863				0
	GSSWHETCFICHR	3	1	1	Q14192	C8(Carbamidomethyl); C11(Carbamidomethyl)	1676.71				High	61.81	6.19339e-06	0
Q12904	Aminoacyl tRNA synthase complex-interacting multifunctional protein 1 OS=Homo sapiens GN=AIMP1 PE=1 SV=2 - [AIMP1_HUMAN]	36.86	1	10	10	17	301.305	22.76	6	7	360.871	24.36	6	10	312	34.3311	8.42627
	Sequence	# PSMs	# Proteins	# Protein Groups	Protein Group Accessions	Modifications	MH+ [Da]	A3	IonScore A3	Exp Value A3	B3	IonScore B3	Exp Value B3	# Missed Cleavages
	HPDADSLYVEEVDVGEIAPR	1	1	1	Q12904		2211.06	High	77.57	5.63451e-07				0
	KHPDADSLYVEEVDVGEIAPR	2	1	1	Q12904		2339.16	High	73.44	1.73913e-06				1
	ITFDAFPGEPDK	2	1	1	Q12904		1336.64	High	70.3	2.3098e-06	High	49.11	0.000276174	0
	GAEADQIIEYLK	2	1	1	Q12904		1349.7	High	64.78	7.95056e-06	High	66.65	5.72039e-06	0
	IEILAPPNGSVPGDR	1	1	1	Q12904	N8(Deamidated)	1535.81	Medium	19.75	0.232506				0
	AILQATLREEK	1	1	1	Q12904		1271.73	Medium	18.91	0.214				1
	GVLSQAMVMCASSPEK	1	1	1	Q12904	C10(Carbamidomethyl)	1694.79				High	124.02	9.15402e-12	0
	IWEQIQPDLHTNDECVATYK	2	1	1	Q12904	C15(Carbamidomethyl)	2460.15				High	74.61	1.12603e-06	0
	IGCIITAR	1	1	1	Q12904	C3(Carbamidomethyl)	903.508				High	37.85	0.00440498	0
	AILQATLR	1	1	1	Q12904		885.552				High	34.81	0.00310405	0
	AILQATLR	2	1	1	Q12904	Q4(Deamidated)	886.537				High	30.34	0.0135931	0
	IWEQIQPDLHTNDECVATYK	1	1	1	Q12904	N12(Deamidated); C15(Carbamidomethyl)	2461.14				Medium	21.1	0.225112	0
P61353	60S ribosomal protein L27 OS=Homo sapiens GN=RPL27 PE=1 SV=2 - [RL27_HUMAN]	36.76	1	4	4	8	114.547	28.68	3	5	58.95	8.09	1	3	136	15.7877	10.5649
	Sequence	# PSMs	# Proteins	# Protein Groups	Protein Group Accessions	Modifications	MH+ [Da]	A3	IonScore A3	Exp Value A3	B3	IonScore B3	Exp Value B3	# Missed Cleavages
	YSVDIPLDK	1	1	1	P61353		1049.55	High	64.55	7.52363e-06				0
	NIDDGTSDRPYSHALVAGIDR	3	1	1	P61353		2272.09	High	36.81	0.00739994				0
	DVFRDPALK	1	1	1	P61353		1060.58	Medium	27.48	0.0389454				1
	VYNYNHLMPTR	2	1	1	P61353	N5(Deamidated)	1408.67				High	48.13	0.000343008	0
	VYNYNHLMPTR	1	1	1	P61353	M8(Oxidation)	1423.69				Medium	23.82	0.0970992	0
P30050	60S ribosomal protein L12 OS=Homo sapiens GN=RPL12 PE=1 SV=1 - [RL12_HUMAN]	36.36	1	4	4	6	188.907	21.21	2	4	67.14	15.15	2	2	165	17.8075	9.42236
	Sequence	# PSMs	# Proteins	# Protein Groups	Protein Group Accessions	Modifications	MH+ [Da]	A3	IonScore A3	Exp Value A3	B3	IonScore B3	Exp Value B3	# Missed Cleavages
	EILGTAQSVGCNVDGR	2	1	1	P30050	C11(Carbamidomethyl)	1675.81	High	104.78	1.01794e-09				0
	HPHDIIDDINSGAVECPAS	2	1	1	P30050	C16(Carbamidomethyl)	2046.92	High	37.93	0.00312465				0
	IGPLGLSPK	1	1	1	P30050		881.546				High	42.25	0.000559666	0
	QAQIEVVPSASALIIK	1	1	1	P30050		1666.98				High	37.89	0.00152732	0
P23526	Adenosylhomocysteinase OS=Homo sapiens GN=AHCY PE=1 SV=4 - [SAHH_HUMAN]	36.34	1	13	14	27	572.89	22.92	9	14	438.24	23.15	9	13	432	47.6852	6.34131
	Sequence	# PSMs	# Proteins	# Protein Groups	Protein Group Accessions	Modifications	MH+ [Da]	A3	IonScore A3	Exp Value A3	B3	IonScore B3	Exp Value B3	# Missed Cleavages
	GISEETTTGVHNLYK	2	1	1	P23526		1648.82	High	92.77	1.87334e-08				0
	VPAINVNDSVTK	2	1	1	P23526		1256.69	High	80.02	1.6026e-07	High	68.01	2.71184e-06	0
	KLDEAVAEAHLGK	2	1	1	P23526		1380.75	High	72.09	9.39385e-07				1
	ESLIDGIK	1	3	2	P23526;O43865		874.488	High	62.17	1.4319e-05				0
	VAVVAGYGDVGK	1	1	1	P23526		1134.62	High	56.14	4.53606e-05				0
	ALDIAENEMPGLMR	3	1	1	P23526		1559.76	High	52.21	0.000161415	High	72.87	1.34526e-06	0
	FDNLYGCR	2	1	1	P23526	C7(Carbamidomethyl)	1044.46	High	46.05	0.000187477	High	33.86	0.00386304	0
	WLNENAVEK	1	1	1	P23526		1102.55	High	40.62	0.00174259				0
	MMANGILK	2	1	1	P23526	N4(Deamidated)	878.448	High	37.63	0.00363289				0
	ALDIAENEMPGLMR	2	1	1	P23526	M13(Oxidation)	1575.75	High	36.03	0.00688508				0
	DGPLNMILDDGGDLTNLIHTK	2	1	1	P23526	N5(Deamidated)	2253.11				High	83.28	1.80909e-07	0
	IILLAEGR	1	1	1	P23526		884.556				High	57.86	1.5379e-05	0
	QAQYLGMSCDGPFKPDHYR	3	1	1	P23526	C9(Carbamidomethyl)	2270.02				High	57.49	4.70548e-05	0
	RIILLAEGR	1	1	1	P23526		1040.66				High	47.8	0.00015593	1
	AGIPVYAWK	1	1	1	P23526		1004.56				High	31.76	0.0125693	0
	MMANGILK	1	1	1	P23526		877.462				Low	13.53	0.962631	0
P09936	Ubiquitin carboxyl-terminal hydrolase isozyme L1 OS=Homo sapiens GN=UCHL1 PE=1 SV=2 - [UCHL1_HUMAN]	36.32	1	6	6	23	346.123	26.46	5	8	511.351	28.25	5	15	223	24.8085	5.47803
	Sequence	# PSMs	# Proteins	# Protein Groups	Protein Group Accessions	Modifications	MH+ [Da]	A3	IonScore A3	Exp Value A3	B3	IonScore B3	Exp Value B3	# Missed Cleavages
	NEAIQAAHDAVAQEGQCR	2	1	1	P09936	C17(Carbamidomethyl)	1967.9	High	106.68	5.01518e-10				0
	LGVAGQWR	2	1	1	P09936		886.49	High	67.6	1.87682e-06	High	67.57	1.88983e-06	0
	MPFPVNHGASSEDTLLK	4	1	1	P09936	M1(Oxidation)	1858.9	High	51.95	0.000182224	High	55.26	8.39942e-05	0
	FSAVALCK	2	1	1	P09936	C7(Carbamidomethyl)	895.472	High	42.63	0.000477538	High	42.65	0.000510421	0
	QFLSETEK	2	1	1	P09936		981.492	High	34.01	0.00772538	Medium	25.49	0.0456218	0
	MPFPVNHGASSEDTLLK	3	1	1	P09936	N6(Deamidated)	1843.89	Low	12.52	1.60091	High	64.92	9.29278e-06	0
	MPFPVNHGASSEDTLLK	2	1	1	P09936		1842.91				High	105.24	8.61772e-10	0
	QTIGNSCGTIGLIHAVANNQDK	6	1	1	P09936	C7(Carbamidomethyl); N18(Deamidated)	2312.13				High	100.52	3.0873e-09	0
P31943	Heterogeneous nuclear ribonucleoprotein H OS=Homo sapiens GN=HNRNPH1 PE=1 SV=4 - [HNRH1_HUMAN]	36.3	1	5	12	49	948.824	34.97	11	37	474.368	20.71	8	12	449	49.1984	6.30322
	Sequence	# PSMs	# Proteins	# Protein Groups	Protein Group Accessions	Modifications	MH+ [Da]	A3	IonScore A3	Exp Value A3	B3	IonScore B3	Exp Value B3	# Missed Cleavages
	STGEAFVQFASQEIAEK	4	2	2	P31943;P55795		1841.89	High	101.91	1.77469e-09	High	89.92	2.91826e-08	0
	GAYGGGYGGYDDYNGYNDGYGFGSDR	2	1	1	P31943	N14(Deamidated)	2718.03	High	87.8	8.52332e-09				0
	YGDGGSTFQSTTGHCVHMR	6	1	1	P31943	C15(Carbamidomethyl)	2097.89	High	87.74	1.64061e-08	High	84.55	3.41983e-08	0
	SNNVEMDWVLK	2	1	1	P31943	N2(Deamidated)	1335.63	High	63.13	9.80111e-06				0
	DLNYCFSGMSDHR	4	2	2	P31943;P55795	C5(Carbamidomethyl)	1601.65	High	58.27	7.64907e-06	High	56.54	2.08415e-05	0
	GLPWSCSADEVQR	2	1	1	P31943	C6(Carbamidomethyl)	1504.69	High	52.74	7.98162e-05	High	53.34	6.92853e-05	0
	VTGEADVEFATHEDAVAAMSK	12	1	1	P31943		2178	High	51.5	0.000190791				0
	YGDGGSTFQSTTGHCVHMR	3	1	1	P31943	C15(Carbamidomethyl); M18(Oxidation)	2113.88	High	51.14	5.9223e-05				0
	SNNVEMDWVLK	2	1	1	P31943		1334.65	High	47.94	0.000441909	High	47.85	0.000435577	0
	VHIEIGPDGR	1	3	3	P31943;P55795;P52597		1092.58	High	42.84	0.000899593				0
	STGEAFVQFASQEIAEK	4	2	2	P31943;P55795	Q12(Deamidated)	1842.88	High	36.75	0.00543167				0
	FFSDCK	2	2	2	P31943;P55795	C5(Carbamidomethyl)	803.341	High	23.67	0.0220602	High	20.8	0.0781499	0
	DLNYCFSGMSDHR	1	2	2	P31943;P55795	C5(Carbamidomethyl); M9(Oxidation)	1617.65	Medium	18.05	0.0804653				0
	GLPFGCSK	2	3	3	P31943;P55795;P31942	C6(Carbamidomethyl)	865.425	Low	15.41	0.359675	Medium	25.89	0.0422517	0
	MLGTEGGEGFVVK	1	1	1	P31943		1323.66	Low	14.57	0.724466				0
	YIEIFK	1	2	2	P31943;P55795		812.456				High	29.33	0.010963	0
P20339	Ras-related protein Rab-5A OS=Homo sapiens GN=RAB5A PE=1 SV=2 - [RAB5A_HUMAN]	36.28	2	2	5	11	63.43	5.12	1	1	306.089	36.28	5	10	215	23.6438	8.14795
	Sequence	# PSMs	# Proteins	# Protein Groups	Protein Group Accessions	Modifications	MH+ [Da]	A3	IonScore A3	Exp Value A3	B3	IonScore B3	Exp Value B3	# Missed Cleavages
	FEIWDTAGQER	2	3	2	P20339;P51148		1351.63	High	63.43	9.98672e-06	High	63.1	1.00894e-05	0
	AVDFQEAQSYADDNSLLFMETSAK	1	1	1	P20339		2680.21				High	75.23	8.2327e-07	0
	GAQAAIVVYDITNEESFAR	3	1	1	P20339		2054.02				High	65.16	9.82946e-06	0
	YHSLAPMYYR	2	3	2	P20339;P51148		1300.62				High	43.07	0.000757022	0
	YHSLAPMYYR	2	3	2	P20339;P51148	M7(Oxidation)	1316.61				High	40.41	0.00122383	0
	QASPNIVIALSGNK	1	1	1	P20339		1411.79				High	34.63	0.00404611	0
P63208	S-phase kinase-associated protein 1 OS=Homo sapiens GN=SKP1 PE=1 SV=2 - [SKP1_HUMAN]	36.2	1	5	5	8	60.6397	12.88	2	2	167.963	31.29	3	6	163	18.6462	4.53857
	Sequence	# PSMs	# Proteins	# Protein Groups	Protein Group Accessions	Modifications	MH+ [Da]	A3	IonScore A3	Exp Value A3	B3	IonScore B3	Exp Value B3	# Missed Cleavages
	TDDIPVWDQEFLK	1	1	1	P63208		1605.78	High	53.71	0.000115976				0
	GLLDVTCK	1	1	1	P63208	C7(Carbamidomethyl)	905.475	Medium	23.19	0.110579				0
	RTDDIPVWDQEFLK	2	1	1	P63208		1761.88				High	71.04	2.60906e-06	1
	TMLEDLGMDDEGDDDPVPLPNVNAAILK	1	1	1	P63208		2997.41				High	41.16	0.00284419	0
	VIQWCTHHK	2	1	1	P63208	C5(Carbamidomethyl)	1208.6				High	38.69	0.00302188	0
	TMLEDLGMDDEGDDDPVPLPNVNAAILK	1	1	1	P63208	M2(Oxidation)	3013.42				Low	14.9	1.31541	0
O43852	Calumenin OS=Homo sapiens GN=CALU PE=1 SV=2 - [CALU_HUMAN]	36.19	1	7	7	14	455.002	26.98	6	9	104.46	14.29	2	5	315	37.0835	4.64014
	Sequence	# PSMs	# Proteins	# Protein Groups	Protein Group Accessions	Modifications	MH+ [Da]	A3	IonScore A3	Exp Value A3	B3	IonScore B3	Exp Value B3	# Missed Cleavages
	GHDLNEDGLVSWEEYK	2	1	1	O43852		1890.85	High	111.14	1.4575e-10				0
	VHNDAQSFDYDHDAFLGAEEAK	2	1	1	O43852		2479.08	High	93.93	6.29116e-09				0
	DWILPSDYDHAEAEAR	2	1	1	O43852		1887.85	High	93.72	8.36501e-09				0
	WIYEDVER	1	1	1	O43852		1109.53	High	42.12	0.000969744				0
	EEFTAFLHPEEYDYMK	3	1	1	O43852	M15(Oxidation)	2064.9	High	40.04	0.00135249	Medium	18.78	0.156272	0
	EQFVEFR	1	1	1	O43852		954.469	High	30.88	0.0111872				0
	EEFTAFLHPEEYDYMK	2	1	1	O43852		2048.89				High	77.04	2.68868e-07	0
	NADGFIDLEEYIGDMYSHDGNTDEPEWVK	1	1	1	O43852		3359.44				Medium	22.53	0.0804197	0
Q9Y3U8	60S ribosomal protein L36 OS=Homo sapiens GN=RPL36 PE=1 SV=3 - [RL36_HUMAN]	36.19	1	5	5	7	76.2484	24.76	3	3	230.87	20	3	4	105	12.2459	11.5903
	Sequence	# PSMs	# Proteins	# Protein Groups	Protein Group Accessions	Modifications	MH+ [Da]	A3	IonScore A3	Exp Value A3	B3	IonScore B3	Exp Value B3	# Missed Cleavages
	RAMELLK	1	1	1	Q9Y3U8		860.509	High	40.78	0.000889917				1
	YPMAVGLNK	1	1	1	Q9Y3U8	M3(Oxidation)	1008.52	High	33.6	0.00639496				0
	EVCGFAPYER	1	1	1	Q9Y3U8	C3(Carbamidomethyl)	1227.55	High	29.98	0.0103978				0
	EELSNVLAAMR	1	1	1	Q9Y3U8		1232.63				High	96.15	6.64891e-09	0
	REELSNVLAAMR	2	1	1	Q9Y3U8		1388.73				High	69.81	2.90955e-06	1
	YPMAVGLNK	1	1	1	Q9Y3U8		992.525				High	58.61	2.56161e-05	0
Q9Y3F4	Serine-threonine kinase receptor-associated protein OS=Homo sapiens GN=STRAP PE=1 SV=1 - [STRAP_HUMAN]	36	1	8	8	19	404.535	24.57	6	9	430.781	27.43	6	10	350	38.414	5.12256
	Sequence	# PSMs	# Proteins	# Protein Groups	Protein Group Accessions	Modifications	MH+ [Da]	A3	IonScore A3	Exp Value A3	B3	IonScore B3	Exp Value B3	# Missed Cleavages
	TVDFTQDSNYLLTGGQDK	3	1	1	Q9Y3F4		2001.94	High	91.89	1.89936e-08	High	118.29	4.32895e-11	0
	SFEAPATINSASLHPEK	4	1	1	Q9Y3F4		1798.9	High	77.74	4.66942e-07	High	70.41	2.6069e-06	0
	FSPDGELYASGSEDGTLR	1	1	1	Q9Y3F4		1900.86	High	76.69	3.67506e-07				0
	SFEAPATINSASLHPEK	2	1	1	Q9Y3F4	N9(Deamidated)	1799.88	High	62	1.94966e-05				0
	GAVWGATLNK	2	1	1	Q9Y3F4		1016.55	High	41.27	0.00212365	High	39.65	0.00288867	0
	LWDHATMTEVK	2	1	1	Q9Y3F4	M7(Oxidation)	1346.64	Medium	29.86	0.0227724	High	38.1	0.00355453	0
	IYDLNKPEAEPK	1	1	1	Q9Y3F4		1416.74	Medium	27.82	0.044603				0
	LWDHATMTEVK	1	1	1	Q9Y3F4		1330.65				High	67.07	4.25067e-06	0
	IGFPETTEEELEEIASENSDCIFPSAPDVK	2	1	1	Q9Y3F4	C21(Carbamidomethyl)	3353.53				High	62.87	1.74549e-05	0
	GHFGPIHCVR	1	1	1	Q9Y3F4	C8(Carbamidomethyl)	1179.59				High	45.59	0.000726032	0
P04259	Keratin, type II cytoskeletal 6B OS=Homo sapiens GN=KRT6B PE=1 SV=5 - [K2C6B_HUMAN]	35.99	10	3	19	65	771.969	26.06	14	17	1558.47	23.94	12	48	564	60.0303	8.00146
	Sequence	# PSMs	# Proteins	# Protein Groups	Protein Group Accessions	Modifications	MH+ [Da]	A3	IonScore A3	Exp Value A3	B3	IonScore B3	Exp Value B3	# Missed Cleavages
	GSGGLGGACGGAGFGSR	2	3	2	P02538;P04259	C9(Carbamidomethyl)	1424.64	High	112.38	7.8332e-11	High	74.49	4.8188e-07	0
	ATGGGLSSVGGGSSTIK	2	1	1	P04259		1435.74	High	88.07	4.1874e-08	High	65.6	7.3951e-06	0
	QCANLQAAIADAEQR	2	2	2	P02538;P04259	C2(Carbamidomethyl)	1658.79	High	80.49	2.0278e-07				0
	ADTLTDEINFLR	4	3	2	P02538;P04259		1407.71	High	74.27	1.0101e-06	High	69.7	2.78059e-06	0
	SGFSSISVSR	1	2	1	P04259		1026.52	High	71.65	1.04297e-06				0
	ADTLTDEINFLR	1	3	2	P02538;P04259	N9(Deamidated)	1408.7	High	66.77	5.70124e-06				0
	NMQDLVEDLK	1	2	1	P04259		1204.59	High	57.17	4.68155e-05				0
	SLYGLGGSK	2	3	2	P02538;P04259		881.474	High	53.15	3.87338e-05	High	60.57	8.24003e-06	0
	TAAENEFVTLK	1	4	2	P02538;P04259		1222.63	High	48.5	0.000315702				0
	WTLLQEQGTK	2	4	3	P13647;P02538;P04259		1203.64	High	44.34	0.000877988	High	47.84	0.000379028	0
	SRAEAESWYQTK	1	4	2	P02538;P04259		1455.69	High	38.99	0.00261198				1
	RTAAENEFVTLK	1	4	2	P02538;P04259		1378.73	High	38.06	0.0038219				1
	FLEQQNK	2	18	5	P13647;P02538;P04259;P08729;P05787		906.468	High	35.77	0.00594588	High	32.58	0.0112072	0
	FASFIDK	27	18	7	P35908;P08729;P13647;P02538;P04259;Q14CN4;P05787		827.43	High	34.16	0.00466204	High	43.16	0.000586916	0
	EYQELMNVK	1	4	3	P02538;P04259;P05787		1153.56	High	30.46	0.0168656				0
	ISIGGGSCAISGGYGSR	2	3	2	P02538;P04259	C8(Carbamidomethyl)	1598.76				High	127.49	4.58071e-12	0
	NLDLDSIIAEVK	1	7	4	P35908;P13647;P02538;P04259	N1(Deamidated)	1330.71				High	87.23	4.92956e-08	0
	NLDLDSIIAEVK	4	7	4	P35908;P13647;P02538;P04259		1329.73				High	81.85	1.48587e-07	0
	QNLEPLFEQYINNLR	6	4	3	P13647;P02538;P04259	N12(Deamidated)	1891.96				High	80.38	2.99146e-07	0
	LALDVEIATYR	1	9	4	P35908;P13647;P02538;P04259		1263.7				High	54.73	5.88895e-05	0
	RISIGGGSCAISGGYGSR	1	3	2	P02538;P04259	C9(Carbamidomethyl)	1754.86				High	32.86	0.0149847	1
P22528	Cornifin-B OS=Homo sapiens GN=SPRR1B PE=1 SV=2 - [SPR1B_HUMAN]	35.96	1	1	2	5	77.44	35.96	2	5					89	9.88093	8.48486
	Sequence	# PSMs	# Proteins	# Protein Groups	Protein Group Accessions	Modifications	MH+ [Da]	A3	IonScore A3	Exp Value A3	B3	IonScore B3	Exp Value B3	# Missed Cleavages
	VPEPCPSIVTPAPAQQK	1	1	1	P22528	C5(Carbamidomethyl)	1818.95	High	77.44	5.2558e-07				0
	QPCTPPPQLQQQQVK	4	1	1	P22528	Q1(Deamidated); Q8(Deamidated); Q10(Deamidated); Q11(Deamidated); Q13(Deamidated)	1724.8	Low	12.22	1.35553				0
Q9H773	dCTP pyrophosphatase 1 OS=Homo sapiens GN=DCTPP1 PE=1 SV=1 - [DCTP1_HUMAN]	35.88	1	5	5	6	91.43	27.65	3	4	92.1098	8.24	2	2	170	18.6694	5.03369
	Sequence	# PSMs	# Proteins	# Protein Groups	Protein Group Accessions	Modifications	MH+ [Da]	A3	IonScore A3	Exp Value A3	B3	IonScore B3	Exp Value B3	# Missed Cleavages
	DWEQFHQPR	2	1	1	Q9H773		1242.57	High	41.62	0.000850486				0
	YTELPHGAISEDQAVGPADIPCDSTGQTST	1	1	1	Q9H773	C22(Carbamidomethyl)	3117.41	Medium	29.36	0.0318664				0
	RYPAHLAR	1	1	1	Q9H773		983.558	Medium	22.28	0.0514659				1
	FSFSPEPTLEDIR	1	1	1	Q9H773		1537.75				High	86.64	5.92867e-08	0
	FSFSPEPTLEDIRR	1	1	1	Q9H773		1693.86				Medium	19.1	0.372771	1
Q14847	LIM and SH3 domain protein 1 OS=Homo sapiens GN=LASP1 PE=1 SV=2 - [LASP1_HUMAN]	35.63	1	6	6	21	184.07	22.61	5	7	134.12	29.12	4	14	261	29.6982	7.04932
	Sequence	# PSMs	# Proteins	# Protein Groups	Protein Group Accessions	Modifications	MH+ [Da]	A3	IonScore A3	Exp Value A3	B3	IonScore B3	Exp Value B3	# Missed Cleavages
	QSFTMVADTPENLR	3	1	1	Q14847		1608.77	High	55.54	7.91686e-05	Medium	23.11	0.129249	0
	GFSVVADTPELQR	2	1	1	Q14847		1418.73	High	50.56	0.00025184	High	41.96	0.0019868	0
	KPYCNAHYPK	1	1	1	Q14847	C4(Carbamidomethyl)	1277.61	High	39.47	0.00252509				0
	TGDTGMLPANYVEAI	1	1	1	Q14847	M6(Oxidation)	1567.74	High	33.58	0.00988887				0
	TGDTGMLPANYVEAI	2	1	1	Q14847		1551.74	Medium	24.4	0.0920403	High	42.66	0.00140107	0
	IVYPTEK	1	1	1	Q14847		849.472	Medium	18.85	0.136833				0
	RPLEQQQPHHIPTSAPVYQQPQQQPVAQSYGGYK	2	1	1	Q14847		3885.95				High	44.99	0.00100951	0
	RPLEQQQPHHIPTSAPVYQQPQQQPVAQSYGGYK	9	1	1	Q14847	Q23(Deamidated)	3886.94				Low	16.54	0.781914	0
P61457	Pterin-4-alpha-carbinolamine dehydratase OS=Homo sapiens GN=PCBD1 PE=1 SV=2 - [PHS_HUMAN]	35.58	1	4	4	6	72.8082	17.31	2	2	91.39	25.96	2	4	104	11.992	6.80029
	Sequence	# PSMs	# Proteins	# Protein Groups	Protein Group Accessions	Modifications	MH+ [Da]	A3	IonScore A3	Exp Value A3	B3	IonScore B3	Exp Value B3	# Missed Cleavages
	AVGWNELEGR	1	1	1	P61457		1130.56	High	64.46	6.24878e-06				0
	DQLLPNLR	1	1	1	P61457		968.553	Medium	23.29	0.0271912				0
	LDHHPEWFNVYNK	2	1	1	P61457		1698.8				High	47.37	0.000456246	0
	LSAEERDQLLPNLR	2	1	1	P61457		1653.89				Medium	22.51	0.102111	1
P50990	T-complex protein 1 subunit theta OS=Homo sapiens GN=CCT8 PE=1 SV=4 - [TCPQ_HUMAN]	35.4	1	18	18	31	663.43	22.81	12	16	578.707	23.72	11	15	548	59.5825	5.60498
	Sequence	# PSMs	# Proteins	# Protein Groups	Protein Group Accessions	Modifications	MH+ [Da]	A3	IonScore A3	Exp Value A3	B3	IonScore B3	Exp Value B3	# Missed Cleavages
	AIADTGANVVVTGGK	2	1	1	P50990		1372.75	High	103.55	9.40545e-10	High	79.07	2.63864e-07	0
	NVGLDIEAEVPAVK	1	1	1	P50990		1453.79	High	68.66	2.01494e-06				0
	RLVPGGGATEIELAK	2	1	1	P50990		1510.86	High	65.62	2.42629e-06				1
	VADMALHYANK	4	1	1	P50990		1232.61	High	64.85	8.41266e-06	High	76.17	5.84542e-07	0
	TAEELMNFSK	1	1	1	P50990		1169.55	High	63.61	7.73034e-06				0
	LVPGGGATEIELAK	2	1	1	P50990		1354.76	High	61.52	6.72982e-06	High	62.64	5.2e-06	0
	EDGAISTIVLR	1	1	1	P50990		1173.65	High	59.39	3.03811e-05				0
	VADMALHYANK	1	1	1	P50990	M4(Oxidation)	1248.61	High	58.88	3.00901e-05				0
	DIDEVSSLLR	2	1	1	P50990		1146.6	High	52.23	0.000155886	High	49.88	0.000252378	0
	QYGNEVFLAK	1	1	1	P50990		1168.6	High	47.56	0.000299037				0
	LYAVHQEGNK	1	1	1	P50990		1158.59	High	45.42	0.000599993				0
	HFSGLEEAVYR	4	1	1	P50990		1307.64	High	41.46	0.00208276	Medium	24.54	0.0940424	0
	MVINHLEK	1	1	1	P50990		983.537	High	31.9	0.00887775				0
	QITSYGETCPGLEQYAIK	2	1	1	P50990	C9(Carbamidomethyl)	2057.99				High	86.23	8.14753e-08	0
	LATNAAVTVLR	1	1	1	P50990		1128.67				High	63.1	4.72637e-06	0
	FAEAFEAIPR	1	1	1	P50990		1150.59				High	62.01	1.18662e-05	0
	APGFAQMLK	1	1	1	P50990		962.513				High	39.08	0.00254605	0
	DMLEAGILDTYLGK	1	1	1	P50990	M2(Oxidation)	1554.78				High	38.41	0.00385766	0
	YNIMLVR	1	1	1	P50990		908.502				High	34.61	0.00404749	0
	YNIMLVR	1	1	1	P50990	M4(Oxidation)	924.498				High	32.55	0.00630951	0
P63172	Dynein light chain Tctex-type 1 OS=Homo sapiens GN=DYNLT1 PE=1 SV=1 - [DYLT1_HUMAN]	35.4	1	2	2	6	101.83	14.16	1	2	206.97	21.24	1	4	113	12.444	5.08447
	Sequence	# PSMs	# Proteins	# Protein Groups	Protein Group Accessions	Modifications	MH+ [Da]	A3	IonScore A3	Exp Value A3	B3	IonScore B3	Exp Value B3	# Missed Cleavages
	EAIESAIGGNAYQHSK	2	1	1	P63172		1674.81	High	58.26	4.05294e-05				0
	NGAGLHTASSCFWDSSTDGSCTVR	3	1	1	P63172	N1(Deamidated); C11(Carbamidomethyl); C21(Carbamidomethyl)	2574.07				High	80.17	9.03501e-08	0
	NGAGLHTASSCFWDSSTDGSCTVR	1	1	1	P63172	C11(Carbamidomethyl); C21(Carbamidomethyl)	2573.08				High	58.48	1.3333e-05	0
Q16718	NADH dehydrogenase [ubiquinone] 1 alpha subcomplex subunit 5 OS=Homo sapiens GN=NDUFA5 PE=1 SV=3 - [NDUA5_HUMAN]	35.34	1	3	3	5					171.585	35.34	3	5	116	13.4502	5.98584
	Sequence	# PSMs	# Proteins	# Protein Groups	Protein Group Accessions	Modifications	MH+ [Da]	A3	IonScore A3	Exp Value A3	B3	IonScore B3	Exp Value B3	# Missed Cleavages
	TTGLVGLAVCNTPHER	1	1	1	Q16718	C10(Carbamidomethyl)	1724.88				High	92.14	1.90614e-08	0
	ILDVLEEIPK	2	1	1	Q16718		1168.68				High	55.42	2.6973e-05	0
	LWEPLVEEPPADQWK	2	1	1	Q16718		1836.92				High	41.07	0.00260673	0
P39019	40S ribosomal protein S19 OS=Homo sapiens GN=RPS19 PE=1 SV=2 - [RS19_HUMAN]	35.17	1	4	5	10	177.035	23.45	3	6	142.93	20.69	3	4	145	16.0505	10.3159
	Sequence	# PSMs	# Proteins	# Protein Groups	Protein Group Accessions	Modifications	MH+ [Da]	A3	IonScore A3	Exp Value A3	B3	IonScore B3	Exp Value B3	# Missed Cleavages
	ELAPYDENWFYTR	1	1	1	P39019	N8(Deamidated)	1704.75	High	75.45	3.80611e-07				0
	QRNGVMPSHFSR	4	1	1	P39019	N3(Deamidated)	1416.68	High	50.88	0.000150251				1
	VPEWVDTVK	1	1	1	P39019		1072.57	High	48.73	0.000253199				0
	ELAPYDENWFYTR	2	1	1	P39019		1703.77				High	75.13	4.98716e-07	0
	RVLQALEGLK	1	1	1	P39019		1126.7				High	50.19	8.9935e-05	1
	LTPQGQR	1	1	1	P39019		799.446				Medium	15.85	0.244303	0
P55145	Mesencephalic astrocyte-derived neurotrophic factor OS=Homo sapiens GN=MANF PE=1 SV=3 - [MANF_HUMAN]	35.16	1	7	7	11	274.466	35.16	6	7	154.195	17.03	3	4	182	20.6868	8.68994
	Sequence	# PSMs	# Proteins	# Protein Groups	Protein Group Accessions	Modifications	MH+ [Da]	A3	IonScore A3	Exp Value A3	B3	IonScore B3	Exp Value B3	# Missed Cleavages
	QIDLSTVDLK	1	1	1	P55145		1131.63	High	69.06	2.90547e-06				0
	DRDVTFSPATIENELIK	4	1	1	P55145		1948	High	63.94	1.29368e-05	High	60.24	2.99011e-05	1
	ILDDWGETCK	1	1	1	P55145	C9(Carbamidomethyl)	1236.56	High	63.7	5.41756e-06				0
	LCYYIGATDDAATK	2	1	1	P55145	C2(Carbamidomethyl)	1561.72	High	55.48	5.1956e-05	High	44.38	0.000707623	0
	INELMPK	1	1	1	P55145		844.458	High	46.94	0.000504743				0
	FYQDLK	1	1	1	P55145		813.414	High	27.13	0.0177183				0
	DVTFSPATIENELIK	1	1	1	P55145		1676.88				High	47.97	0.000469986	0
P27348	14-3-3 protein theta OS=Homo sapiens GN=YWHAQ PE=1 SV=1 - [1433T_HUMAN]	35.1	1	4	7	46	1026.65	30.2	6	28	567.135	24.08	5	18	245	27.7468	4.77979
	Sequence	# PSMs	# Proteins	# Protein Groups	Protein Group Accessions	Modifications	MH+ [Da]	A3	IonScore A3	Exp Value A3	B3	IonScore B3	Exp Value B3	# Missed Cleavages
	QTIDNSQGAYQEAFDISK	8	1	1	P27348	N5(Deamidated)	2015.92	High	122.58	1.29186e-11				0
	QTIDNSQGAYQEAFDISK	3	1	1	P27348		2014.94	High	119.25	3.03662e-11				0
	TAFDEAIAELDTLNEDSYK	8	1	1	P27348		2144.99	High	90.3	2.72044e-08	High	57.56	4.84948e-05	0
	TAFDEAIAELDTLNEDSYK	4	1	1	P27348	N14(Deamidated)	2145.97	High	81.62	1.72852e-07				0
	YLIANATNPESK	2	1	1	P27348		1320.68	High	73.09	1.485e-06	High	82.4	1.68028e-07	0
	NLLSVAYK	3	7	7	P31946;P62258;Q04917;P61981;P31947;P27348;P63104	N1(Deamidated)	908.509	High	66.52	1.93874e-06	High	60.69	8.01546e-06	0
	NLLSVAYK	12	7	7	P31946;P62258;Q04917;P61981;P31947;P27348;P63104		907.525	High	42.6	0.000398417	High	51.33	6.91717e-05	0
	VISSIEQK	2	5	5	P31947;P31946;Q04917;P61981;P27348		903.517	High	41.16	0.00201735	High	40.93	0.00212706	0
	EMQPTHPIR	1	3	3	P31946;P27348;P63104		1108.56	Medium	21.53	0.136748				0
	YLIANATNPESK	1	1	1	P27348	N5(Deamidated)	1321.66	Low	16.08	0.621442				0
	YLAEVACGDDRK	2	1	1	P27348	C7(Carbamidomethyl)	1396.66				Medium	16.66	0.461757	1
P62241	40S ribosomal protein S8 OS=Homo sapiens GN=RPS8 PE=1 SV=2 - [RS8_HUMAN]	35.1	1	5	6	13	37.96	8.65	2	2	313.513	29.81	5	11	208	24.1902	10.3159
	Sequence	# PSMs	# Proteins	# Protein Groups	Protein Group Accessions	Modifications	MH+ [Da]	A3	IonScore A3	Exp Value A3	B3	IonScore B3	Exp Value B3	# Missed Cleavages
	ELEFYLR	2	1	1	P62241		969.506	High	37.96	0.00197545	High	36.47	0.00335882	0
	YELGRPAANTK	1	1	1	P62241		1219.64	Low	10.01	2.90331				0
	ISSLLEEQFQQGK	2	1	1	P62241		1506.78				High	90.08	2.45928e-08	0
	LDVGNFSWGSECCTR	1	1	1	P62241	C12(Carbamidomethyl); C13(Carbamidomethyl)	1787.75				High	86.7	2.00876e-08	0
	NCIVLIDSTPYR	1	1	1	P62241	C2(Carbamidomethyl)	1450.74				High	63.55	1.11717e-05	0
	IIDVVYNASNNELVR	6	1	1	P62241	N11(Deamidated)	1719.89				High	50.96	0.000233288	0
P31946	14-3-3 protein beta/alpha OS=Homo sapiens GN=YWHAB PE=1 SV=3 - [1433B_HUMAN]	34.96	1	4	7	42	1009.37	34.96	7	26	557.351	19.11	4	16	246	28.0648	4.83057
	Sequence	# PSMs	# Proteins	# Protein Groups	Protein Group Accessions	Modifications	MH+ [Da]	A3	IonScore A3	Exp Value A3	B3	IonScore B3	Exp Value B3	# Missed Cleavages
	QTTVSNSQQAYQEAFEISK	10	1	1	P31946	Q8(Deamidated)	2160.01	High	156.28	7.3713e-15				0
	QTTVSNSQQAYQEAFEISK	3	1	1	P31946		2159.03	High	152.17	1.95976e-14				0
	TAFDEAIAELDTLNEESYK	4	1	1	P31946	N14(Deamidated)	2159.99	High	73.96	1.13305e-06				0
	YLSEVASGDNK	1	1	1	P31946		1182.57	High	67.92	2.49418e-06				0
	NLLSVAYK	3	7	7	P31946;P62258;Q04917;P61981;P31947;P27348;P63104	N1(Deamidated)	908.509	High	66.52	1.93874e-06	High	60.69	8.01546e-06	0
	YLIPNATQPESK	2	1	1	P31946		1360.71	High	61.94	1.78166e-05	High	57.31	5.50839e-05	0
	TAFDEAIAELDTLNEESYK	4	1	1	P31946		2159	High	54.88	0.000103215	High	73.93	1.27644e-06	0
	NLLSVAYK	12	7	7	P31946;P62258;Q04917;P61981;P31947;P27348;P63104		907.525	High	42.6	0.000398417	High	51.33	6.91717e-05	0
	VISSIEQK	2	5	5	P31947;P31946;Q04917;P61981;P27348		903.517	High	41.16	0.00201735	High	40.93	0.00212706	0
	EMQPTHPIR	1	3	3	P31946;P27348;P63104		1108.56	Medium	21.53	0.136748				0
P06899	Histone H2B type 1-J OS=Homo sapiens GN=HIST1H2BJ PE=1 SV=3 - [H2B1J_HUMAN]	34.92	8	1	4	64	115.25	23.02	3	4	1565.43	34.92	4	60	126	13.8956	10.3159
	Sequence	# PSMs	# Proteins	# Protein Groups	Protein Group Accessions	Modifications	MH+ [Da]	A3	IonScore A3	Exp Value A3	B3	IonScore B3	Exp Value B3	# Missed Cleavages
	QVHPDTGISSK	2	15	2	P06899;O60814		1168.6	High	43.75	0.000794898	Medium	23.57	0.0788977	0
	ESYSIYVYK	3	7	1	P06899		1151.56	High	42.53	0.00127052	High	43.09	0.000996543	0
	LLLPGELAK	44	15	2	P06899;O60814		953.604	High	27.17	0.00985391	High	49.5	0.000105421	0
	AMGIMNSFVNDIFER	2	14	2	P06899;O60814	N6(Deamidated); N10(Deamidated)	1745.79				High	106.13	4.77811e-10	0
	AMGIMNSFVNDIFER	9	14	2	P06899;O60814	M2(Oxidation); N10(Deamidated)	1760.8				High	101.26	1.4103e-09	0
	AMGIMNSFVNDIFER	2	14	2	P06899;O60814	M5(Oxidation); N6(Deamidated); N10(Deamidated)	1761.78				High	92.23	1.04722e-08	0
	AMGIMNSFVNDIFER	2	14	2	P06899;O60814	M2(Oxidation); M5(Oxidation); N6(Deamidated)	1776.8				High	66.17	4.52899e-06	0
O60814	Histone H2B type 1-K OS=Homo sapiens GN=HIST1H2BK PE=1 SV=3 - [H2B1K_HUMAN]	34.92	10	1	4	64	131.25	23.02	3	4	1575.27	34.92	4	60	126	13.8816	10.3159
	Sequence	# PSMs	# Proteins	# Protein Groups	Protein Group Accessions	Modifications	MH+ [Da]	A3	IonScore A3	Exp Value A3	B3	IonScore B3	Exp Value B3	# Missed Cleavages
	ESYSVYVYK	3	9	1	O60814		1137.55	High	61.83	1.30245e-05	High	52.93	0.000100848	0
	QVHPDTGISSK	2	15	2	P06899;O60814		1168.6	High	43.75	0.000794898	Medium	23.57	0.0788977	0
	LLLPGELAK	44	15	2	P06899;O60814		953.604	High	27.17	0.00985391	High	49.5	0.000105421	0
	AMGIMNSFVNDIFER	2	14	2	P06899;O60814	N6(Deamidated); N10(Deamidated)	1745.79				High	106.13	4.77811e-10	0
	AMGIMNSFVNDIFER	9	14	2	P06899;O60814	M2(Oxidation); N10(Deamidated)	1760.8				High	101.26	1.4103e-09	0
	AMGIMNSFVNDIFER	2	14	2	P06899;O60814	M5(Oxidation); N6(Deamidated); N10(Deamidated)	1761.78				High	92.23	1.04722e-08	0
	AMGIMNSFVNDIFER	2	14	2	P06899;O60814	M2(Oxidation); M5(Oxidation); N6(Deamidated)	1776.8				High	66.17	4.52899e-06	0
P13928	Annexin A8 OS=Homo sapiens GN=ANXA8 PE=1 SV=3 - [ANXA8_HUMAN]	34.86	3	7	8	14	140.417	7.34	2	4	412.32	27.52	6	10	327	36.8576	5.78271
	Sequence	# PSMs	# Proteins	# Protein Groups	Protein Group Accessions	Modifications	MH+ [Da]	A3	IonScore A3	Exp Value A3	B3	IonScore B3	Exp Value B3	# Missed Cleavages
	TLSSMIMEDTSGDYK	2	3	1	P13928		1677.74	High	61.98	7.13103e-06				0
	SEIDLNLIK	2	3	1	P13928		1044.59	High	43.95	0.000519505				0
	CTQNLHSYFAER	2	3	1	P13928	C1(Carbamidomethyl)	1525.69				High	85.58	4.84215e-08	0
	GIGTNEQAIIDVLTK	2	3	1	P13928	N5(Deamidated)	1572.85				High	77.9	4.0302e-07	0
	SETHGSLEEAMLTVVK	2	3	1	P13928		1730.87				High	68.47	4.21009e-06	0
	EGVIIEILASR	1	3	1	P13928		1199.7				High	54.98	4.22524e-05	0
	DDVSSFVDPGLALQDAQDLYAAGEK	2	2	1	P13928		2624.24				High	51.43	0.000257563	0
	NALLSLVGSDP	1	3	1	P13928		1085.59				High	45.92	0.000387626	0
P68400	Casein kinase II subunit alpha OS=Homo sapiens GN=CSNK2A1 PE=1 SV=1 - [CSK21_HUMAN]	34.78	2	10	10	14	43.6147	4.6	2	2	432.396	31.97	9	12	391	45.1148	7.73779
	Sequence	# PSMs	# Proteins	# Protein Groups	Protein Group Accessions	Modifications	MH+ [Da]	A3	IonScore A3	Exp Value A3	B3	IonScore B3	Exp Value B3	# Missed Cleavages
	FNDILGR	2	2	1	P68400		834.448	High	39.68	0.00151243	High	40.35	0.00129621	0
	VYTDVNTHRPR	1	2	1	P68400		1357.7	Medium	19.12	0.306154				0
	VLGTEDLYDYIDK	1	1	1	P68400		1543.75				High	95.38	6.9826e-09	0
	ALDYCHSMGIMHR	2	2	1	P68400	C5(Carbamidomethyl)	1590.7				High	88.66	1.68138e-08	0
	YSEVFEAINITNNEK	1	2	1	P68400		1770.86				High	82.37	1.66006e-07	0
	EYWDYESHVVEWGNQDDYQLVR	1	2	1	P68400		2830.24				High	62.66	1.07316e-05	0
	EAMEHPYFYTVVK	2	2	1	P68400		1613.77				High	48.99	0.000305993	0
	EPFFHGHDNYDQLVR	1	1	1	P68400		1873.86				High	40.7	0.00209806	0
	QLYQTLTDYDIR	1	2	1	P68400		1528.76				High	31.58	0.0174104	0
	TPALVFEHVNNTDFK	2	2	1	P68400	N10(Deamidated)	1732.85				High	31.01	0.0242505	0
Q9Y230	RuvB-like 2 OS=Homo sapiens GN=RUVBL2 PE=1 SV=3 - [RUVB2_HUMAN]	34.77	1	13	13	19	331.383	21.17	8	10	333.148	16.2	6	9	463	51.1246	5.64307
	Sequence	# PSMs	# Proteins	# Protein Groups	Protein Group Accessions	Modifications	MH+ [Da]	A3	IonScore A3	Exp Value A3	B3	IonScore B3	Exp Value B3	# Missed Cleavages
	QASQGMVGQLAAR	1	1	1	Q9Y230		1316.68	High	80.38	2.85403e-07				0
	TTEMETIYDLGTK	2	1	1	Q9Y230		1501.71	High	75.16	5.91292e-07				0
	IRCEEEDVEMSEDAYTVLTR	1	1	1	Q9Y230	C3(Carbamidomethyl)	2445.1	High	46.42	0.000495974				1
	TEALTQAFR	1	1	1	Q9Y230		1036.54	High	41.62	0.00121203				0
	EYQDAFLFNELK	2	1	1	Q9Y230		1516.73	High	39.38	0.00238765	High	37.52	0.00387654	0
	IGLETSLR	1	1	1	Q9Y230		888.515	High	38.74	0.00228558				0
	AVLIAGQPGTGK	1	1	1	Q9Y230		1111.65	High	36.29	0.00145677				0
	GLGLDDALEPR	1	1	1	Q9Y230		1155.6	High	32.8	0.00805579				0
	EYQDAFLFNELK	1	1	1	Q9Y230	N9(Deamidated)	1517.72	Low	14.23	0.774023				0
	EVVHTVSLHEIDVINSR	3	1	1	Q9Y230		1947.03				High	72.51	1.34371e-06	0
	LLIVSTTPYSEK	1	1	1	Q9Y230		1350.75				High	63.53	5.34548e-06	0
	GTSYQSPHGIPIDLLDR	2	1	1	Q9Y230		1868.95				High	57.17	5.25715e-05	0
	VYSLFLDESR	1	1	1	Q9Y230		1228.62				High	42.13	0.00108386	0
	MIESLTK	1	1	1	Q9Y230		821.447				Medium	26.09	0.0405961	0
P63027	Vesicle-associated membrane protein 2 OS=Homo sapiens GN=VAMP2 PE=1 SV=3 - [VAMP2_HUMAN]	34.48	1	1	3	3	231.811	34.48	3	3					116	12.6547	8.1333
	Sequence	# PSMs	# Proteins	# Protein Groups	Protein Group Accessions	Modifications	MH+ [Da]	A3	IonScore A3	Exp Value A3	B3	IonScore B3	Exp Value B3	# Missed Cleavages
	LQQTQAQVDEVVDIMR	1	1	1	P63027		1872.95	High	111.61	1.98444e-10				0
	ADALQAGASQFETSAAK	1	2	2	P63027;Q15836		1665.81	High	84.48	1.105e-07				0
	LSELDDRADALQAGASQFETSAAK	1	2	2	P63027;Q15836		2494.21	High	62.31	2.24127e-05				1
O60925	Prefoldin subunit 1 OS=Homo sapiens GN=PFDN1 PE=1 SV=2 - [PFD1_HUMAN]	34.43	1	2	3	4	37.52	14.75	2	2	75.22	19.67	1	2	122	14.2015	6.81494
	Sequence	# PSMs	# Proteins	# Protein Groups	Protein Group Accessions	Modifications	MH+ [Da]	A3	IonScore A3	Exp Value A3	B3	IonScore B3	Exp Value B3	# Missed Cleavages
	LADIQIEQLNR	1	1	1	O60925		1312.72	High	34.02	0.00564696				0
	MFILQSK	1	1	1	O60925	M1(Oxidation); Q5(Deamidated)	883.468	Low	16.5	0.310063				0
	HAHLTDTEIMTLVDETNMYEGVGR	2	1	1	O60925		2732.26				High	62.42	1.86445e-05	0
Q13885	Tubulin beta-2A chain OS=Homo sapiens GN=TUBB2A PE=1 SV=1 - [TBB2A_HUMAN]	34.38	4	1	14	43	660.246	20.22	8	26	558.653	28.99	10	17	445	49.875	4.89404
	Sequence	# PSMs	# Proteins	# Protein Groups	Protein Group Accessions	Modifications	MH+ [Da]	A3	IonScore A3	Exp Value A3	B3	IonScore B3	Exp Value B3	# Missed Cleavages
	EIVHIQAGQCGNQIGAK	4	6	4	Q13885;P07437;Q13509;P68371	C10(Carbamidomethyl)	1822.92	High	91.8	2.02172e-08	High	75.65	8.2634e-07	0
	AILVDLEPGTMDSVR	5	4	3	Q13885;P07437;Q13509		1615.84	High	85.49	7.71192e-08	High	55.62	7.4845e-05	0
	GHYTEGAELVDSVLDVVR	2	5	4	Q13885;P07437;Q13509;P68371		1958.99	High	75	9.61332e-07	High	48.72	0.000402158	0
	EIVHIQAGQCGNQIGAK	10	6	4	P68371;Q13885;P07437;Q13509	C10(Carbamidomethyl); N12(Deamidated)	1823.91	High	69.9	3.17732e-06				0
	FPGQLNADLR	4	10	5	Q13885;P68371;P07437;Q13509;Q9BUF5		1130.59	High	59.55	2.92268e-05	High	53.42	0.000118979	0
	AILVDLEPGTMDSVR	2	4	3	Q13885;P07437;Q13509	M11(Oxidation)	1631.83	High	56.27	7.78958e-05	High	39.83	0.00344214	0
	INVYYNEAAGNK	1	1	1	Q13885		1355.66	High	46.28	0.000509868				0
	FPGQLNADLR	2	10	5	Q13885;P68371;P07437;Q13509;Q9BUF5	N6(Deamidated)	1131.58	High	38.09	0.00391978				0
	TAVCDIPPR	1	7	3	Q13885;P07437;P68371	C4(Carbamidomethyl)	1028.52	High	34.17	0.00432592				0
	FPGQLNADLRK	2	10	5	Q13885;P68371;P07437;Q13509;Q9BUF5	N6(Deamidated)	1259.68	Medium	29.81	0.0244465				1
	IREEYPDR	1	7	3	Q13885;P68371;P07437		1077.54	Medium	21.35	0.166718				1
	ISEQFTAMFR	1	6	4	Q13885;P07437;Q13509;P68371	M8(Oxidation)	1245.59				High	66.51	3.48437e-06	0
	LAVNMVPFPR	1	10	5	Q13885;P68371;P07437;Q13509;Q9BUF5	M5(Oxidation)	1159.63				High	63.73	1.12477e-05	0
	NSSYFVEWIPNNVK	2	7	5	Q13885;P07437;Q13509;P68371;Q9BUF5	N11(Deamidated)	1697.82				High	48.13	0.000446065	0
	NSSYFVEWIPNNVK	2	7	5	Q13885;P07437;Q13509;P68371;Q9BUF5	N1(Deamidated); N11(Deamidated)	1698.8				High	39.04	0.00299372	0
	MREIVHIQAGQCGNQIGAK	1	6	4	P68371;Q13885;P07437;Q13509	C12(Carbamidomethyl)	2110.07				High	35.73	0.00829968	1
	ALTVPELTQQMFDSK	1	2	2	Q13885;P07437		1707.87				Medium	25.71	0.0812317	0
	EEYPDRIMNTFSVMPSPK	1	2	2	Q13885;P07437	M14(Oxidation)	2157				Low	13.15	1.46704	1
Q13501	Sequestosome-1 OS=Homo sapiens GN=SQSTM1 PE=1 SV=1 - [SQSTM_HUMAN]	34.32	1	8	8	19	617.84	30.91	7	15	163.66	7.95	2	4	440	47.6569	5.22412
	Sequence	# PSMs	# Proteins	# Protein Groups	Protein Group Accessions	Modifications	MH+ [Da]	A3	IonScore A3	Exp Value A3	B3	IonScore B3	Exp Value B3	# Missed Cleavages
	FSFCCSPEPEAEAEAAAGPGPCER	2	1	1	Q13501	C4(Carbamidomethyl); C5(Carbamidomethyl); C22(Carbamidomethyl)	2626.06	High	124.46	1.83911e-12				0
	CSVCPDYDLCSVCEGK	2	1	1	Q13501	C1(Carbamidomethyl); C4(Carbamidomethyl); C10(Carbamidomethyl); C13(Carbamidomethyl)	1948.76	High	76.81	1.07055e-07				0
	NMVHPNVICDGCNGPVVGTR	6	1	1	Q13501	C9(Carbamidomethyl); C12(Carbamidomethyl); N13(Deamidated)	2197	High	75.2	7.50458e-07				0
	EVDPSTGELQSLQMPESEGPSSLDPSQEGPTGLK	1	1	1	Q13501		3526.64	High	65.48	1.03063e-05				0
	AGEARPGPTAESASGPSEDPSVNFLK	1	1	1	Q13501		2571.24	High	64.47	1.37014e-05				0
	RFSFCCSPEPEAEAEAAAGPGPCER	1	1	1	Q13501	C5(Carbamidomethyl); C6(Carbamidomethyl); C23(Carbamidomethyl)	2782.17	High	50.65	7.49065e-05				1
	EAALYPHLPPEADPR	2	1	1	Q13501		1675.84	Medium	20.27	0.293664				0
	NYDIGAALDTIQYSK	2	1	1	Q13501	N1(Deamidated)	1672.81				High	65.31	7.68494e-06	0
	NYDIGAALDTIQYSK	1	1	1	Q13501		1671.82				High	63.59	1.23381e-05	0
	NMVHPNVICDGCNGPVVGTR	1	1	1	Q13501	C9(Carbamidomethyl); C12(Carbamidomethyl)	2196.02				High	60.76	2.6401e-05	0
Q12792	Twinfilin-1 OS=Homo sapiens GN=TWF1 PE=1 SV=3 - [TWF1_HUMAN]	34.29	1	6	9	14	167.31	14.57	5	6	374.813	23.71	6	8	350	40.2577	6.96143
	Sequence	# PSMs	# Proteins	# Protein Groups	Protein Group Accessions	Modifications	MH+ [Da]	A3	IonScore A3	Exp Value A3	B3	IonScore B3	Exp Value B3	# Missed Cleavages
	KIEIDNGDELTADFLYEEVHPK	1	1	1	Q12792	N6(Deamidated)	2576.24	High	58.01	5.94549e-05				1
	KIEIDNGDELTADFLYEEVHPK	1	1	1	Q12792		2575.25	High	56.89	7.76626e-05				1
	MLYSSCK	1	2	2	Q6IBS0;Q12792	C6(Carbamidomethyl)	888.401	High	34.1	0.00213975				0
	MLYAATR	2	2	2	Q6IBS0;Q12792		825.429	High	31.94	0.00802867	Medium	25.82	0.0253964	0
	QLQMDVIR	1	1	1	Q12792		1002.54	Medium	29.08	0.0313931				0
	LLEIVER	2	1	1	Q12792		871.525	High	28.23	0.0163091	High	28.64	0.0148399	0
	YLLSQSSPAPLTAAEEELR	1	1	1	Q12792		2075.07				High	126.18	7.48276e-12	0
	NEIIILANTTNTELK	2	1	1	Q12792		1686.93				High	67.4	3.10259e-06	0
	ISIENEQLVIGSYSQPSDSWDK	2	1	1	Q12792		2495.2				High	62.03	2.36547e-05	0
	DYDSFVLPLLEDK	1	1	1	Q12792		1553.77				High	50.65	0.000219984	0
P11413	Glucose-6-phosphate 1-dehydrogenase OS=Homo sapiens GN=G6PD PE=1 SV=4 - [G6PD_HUMAN]	34.17	1	15	15	81	479.835	25.24	12	19	1397.85	26.99	11	62	515	59.219	6.84424
	Sequence	# PSMs	# Proteins	# Protein Groups	Protein Group Accessions	Modifications	MH+ [Da]	A3	IonScore A3	Exp Value A3	B3	IonScore B3	Exp Value B3	# Missed Cleavages
	LNSHMNALHLGSQANR	5	1	1	P11413	M5(Oxidation)	1778.87	High	89.81	3.24908e-08	High	74.17	1.22504e-06	0
	NSYVAGQYDDAASYQR	1	1	1	P11413		1807.8	High	89.35	2.10222e-08				0
	RVGFQYEGTYK	4	1	1	P11413		1347.67	High	64.86	8.18103e-06	High	44.73	0.000842961	1
	CISEVQANNVVLGQYVGNPDGEGEATK	10	1	1	P11413	C1(Carbamidomethyl); N9(Deamidated)	2849.34	High	63.69	1.53068e-05	Medium	31.93	0.0216408	0
	NIHESCMSQIGWNR	3	1	1	P11413	C6(Carbamidomethyl); M7(Oxidation)	1747.77	High	58.46	1.81765e-05	High	62.06	7.68541e-06	0
	LEDFFAR	2	1	1	P11413		897.446	High	43.2	0.000600681	High	43.15	0.000554377	0
	TQVCGILR	2	1	1	P11413	C4(Carbamidomethyl)	946.518	High	38.5	0.00351722	Medium	18.25	0.385281	0
	EMVQNLMVLR	2	1	1	P11413	M2(Oxidation)	1248.64	High	35.59	0.00750877	Medium	25.62	0.0726517	0
	VGFQYEGTYK	2	1	1	P11413		1191.57	Medium	30.75	0.0194362	Medium	22.67	0.126807	0
	RNELVIR	1	1	1	P11413		899.545	High	28.51	0.0129655				1
	LPDAYER	1	1	1	P11413		863.428	Medium	28.19	0.0273828				0
	QSEPFFK	1	1	1	P11413		882.439	Medium	18.71	0.162176				0
	CISEVQANNVVLGQYVGNPDGEGEATK	3	1	1	P11413	C1(Carbamidomethyl)	2848.35				High	88.3	5.4727e-08	0
	LNSHMNALHLGSQANR	4	1	1	P11413		1762.88				High	78.64	4.9375e-07	0
	KPGMFFNPEESELDLTYGNR	2	1	1	P11413	M4(Oxidation)	2360.09				High	72.66	1.54741e-06	0
	NIHESCMSQIGWNR	2	1	1	P11413	C6(Carbamidomethyl)	1731.77				High	70.59	1.44913e-06	0
	KPGMFFNPEESELDLTYGNR	4	1	1	P11413	N7(Deamidated)	2345.1				High	69.82	3.35626e-06	0
	LNSHMNALHLGSQANR	28	1	1	P11413	N6(Deamidated)	1763.86				High	64.74	1.17172e-05	0
	KPGMFFNPEESELDLTYGNR	1	1	1	P11413		2344.1				High	61.9	1.97893e-05	0
	DGLLPENTFIVGYAR	1	1	1	P11413	N7(Deamidated)	1665.85				High	61.46	2.07204e-05	0
	EMVQNLMVLR	1	1	1	P11413		1232.65				High	58.58	3.52236e-05	0
	GGYFDEFGIIR	1	1	1	P11413		1273.62				High	50.68	0.000144934	0
P23434	Glycine cleavage system H protein, mitochondrial OS=Homo sapiens GN=GCSH PE=1 SV=2 - [GCSH_HUMAN]	34.1	1	3	3	3	186.758	17.34	2	2	25.28	16.76	1	1	173	18.8726	4.88135
	Sequence	# PSMs	# Proteins	# Protein Groups	Protein Group Accessions	Modifications	MH+ [Da]	A3	IonScore A3	Exp Value A3	B3	IonScore B3	Exp Value B3	# Missed Cleavages
	MTLSNPSELDELMSEEAYEK	1	1	1	P23434		2316.03	High	162.03	1.25323e-15				0
	SCYEDGWLIK	1	1	1	P23434	C2(Carbamidomethyl)	1270.58	High	39.17	0.0017251				0
	AASELYSPLSGEVTEINEALAENPGLVNK	1	1	1	P23434		3015.53				Medium	25.28	0.0987289	0
Q06210	Glutamine--fructose-6-phosphate aminotransferase [isomerizing] 1 OS=Homo sapiens GN=GFPT1 PE=1 SV=3 - [GFPT1_HUMAN]	34.05	1	16	20	28	472.702	19.74	12	15	348.377	16.45	10	13	699	78.7563	7.10791
	Sequence	# PSMs	# Proteins	# Protein Groups	Protein Group Accessions	Modifications	MH+ [Da]	A3	IonScore A3	Exp Value A3	B3	IonScore B3	Exp Value B3	# Missed Cleavages
	VDSTTCLFPVEEK	1	1	1	Q06210	C6(Carbamidomethyl)	1524.73	High	80.57	2.24951e-07				0
	EIFEQPESVVNTMR	1	1	1	Q06210		1678.81	High	70.06	2.99829e-06				0
	ETDCGVHINAGPEIGVASTK	2	2	2	Q06210;O94808	C4(Carbamidomethyl)	2054.98	High	69.71	3.20716e-06				0
	CQNALQQVVAR	1	1	1	Q06210	C1(Carbamidomethyl)	1286.67	High	65.6	6.55506e-06				0
	LATELYHQK	1	1	1	Q06210		1102.59	High	46.85	0.000489495				0
	EILETLIK	2	1	1	Q06210		958.583	High	44	0.000284647	High	46.34	0.000252017	0
	WATHGEPSPVNSHPQR	3	1	1	Q06210		1799.86	High	43.49	0.00120659				0
	ESQDTSFTTLVER	1	1	1	Q06210		1512.72	High	41.85	0.00153159				0
	EIMLGLK	1	1	1	Q06210		803.471	High	28.81	0.0127577				0
	SVHFPGQAVGTR	1	1	1	Q06210		1255.65	Medium	24.94	0.0519416				0
	RLPDLIK	2	1	1	Q06210		854.546	High	21.42	0.0370347	Medium	19.26	0.111411	1
	GLQRLEYR	1	2	2	Q06210;O94808		1034.56	Low	11.45	1.57552				1
	VIFLEDDDVAAVVDGR	1	1	1	Q06210		1732.89				High	100.01	2.91827e-09	0
	NNEFIVIHNGIITNYK	4	1	1	Q06210	N9(Deamidated)	1889.98				High	83.5	1.33558e-07	0
	GYHYATCLEGALK	1	1	1	Q06210	C7(Carbamidomethyl)	1482.71				High	54.39	8.35185e-05	0
	AVEYYFASDASAVIEHTNR	1	1	1	Q06210		2143.01				High	47.81	0.000561306	0
	GNFSSFMQK	1	1	1	Q06210		1045.48				High	32.27	0.00557094	0
	EITYMHSEGILAGELK	1	2	2	Q06210;O94808		1790.91				Medium	30.13	0.031396	0
	RGSPLLIGVR	1	2	2	Q06210;O94808		1067.67				High	26.27	0.0221783	1
	REILETLIK	1	1	1	Q06210		1114.68				High	25.96	0.0238193	1
Q9Y277	Voltage-dependent anion-selective channel protein 3 OS=Homo sapiens GN=VDAC3 PE=1 SV=1 - [VDAC3_HUMAN]	33.92	1	6	7	10	178.79	12.37	3	4	324.86	31.1	6	6	283	30.6393	8.66064
	Sequence	# PSMs	# Proteins	# Protein Groups	Protein Group Accessions	Modifications	MH+ [Da]	A3	IonScore A3	Exp Value A3	B3	IonScore B3	Exp Value B3	# Missed Cleavages
	SCSGVEFSTSGHAYTDTGK	3	1	1	Q9Y277	C2(Carbamidomethyl)	1990.85	High	106.68	2.19079e-10	High	32.94	0.00485292	0
	GYGFGMVK	2	1	1	Q9Y277		858.42	High	34.92	0.00204538	High	29.8	0.0098385	0
	NFSAGGHK	1	1	1	Q9Y277	N1(Deamidated)	818.372	Low	11.3	0.392894				0
	WNTDNTLGTEISWENK	1	1	1	Q9Y277		1907.88				High	107.84	4.13559e-10	0
	LSQNNFALGYK	1	1	1	Q9Y277		1254.65				High	89.61	1.91442e-08	0
	AADFQLHTHVNDGTEFGGSIYQK	1	1	1	Q9Y277		2535.19				High	70.43	3.0342e-06	0
	VCNYGLTFTQK	1	1	1	Q9Y277	C2(Carbamidomethyl)	1330.65				High	59.24	2.68029e-05	0
P02794	Ferritin heavy chain OS=Homo sapiens GN=FTH1 PE=1 SV=2 - [FRIH_HUMAN]	33.88	1	5	5	9	118.404	13.66	2	3	177.091	33.88	5	6	183	21.2123	5.5542
	Sequence	# PSMs	# Proteins	# Protein Groups	Protein Group Accessions	Modifications	MH+ [Da]	A3	IonScore A3	Exp Value A3	B3	IonScore B3	Exp Value B3	# Missed Cleavages
	MGAPESGLAEYLFDK	1	1	1	P02794	M1(Oxidation)	1643.76	High	61.1	1.52921e-05				0
	YFLHQSHEER	3	1	1	P02794		1345.63	High	46.71	0.000373283	High	31.58	0.0117112	0
	MGAPESGLAEYLFDK	1	1	1	P02794		1627.77				High	84.05	9.64198e-08	0
	IFLQDIK	1	1	1	P02794		876.519				High	45.62	0.00025759	0
	NDPHLCDFIETHYLNEQVK	2	1	1	P02794	C6(Carbamidomethyl)	2372.1				High	35.1	0.0100589	0
	NVNQSLLELHK	1	1	1	P02794		1294.71				High	28.26	0.0211977	0
Q9Y6H1	Coiled-coil-helix-coiled-coil-helix domain-containing protein 2, mitochondrial OS=Homo sapiens GN=CHCHD2 PE=1 SV=1 - [CHCH2_HUMAN]	33.77	2	3	3	4	125.625	33.77	3	3	49.62	6.62	1	1	151	15.5027	9.21729
	Sequence	# PSMs	# Proteins	# Protein Groups	Protein Group Accessions	Modifications	MH+ [Da]	A3	IonScore A3	Exp Value A3	B3	IonScore B3	Exp Value B3	# Missed Cleavages
	QFLECAQNQGDIK	1	2	1	Q9Y6H1	C5(Carbamidomethyl)	1550.73	High	79.76	2.75301e-07				0
	LCEGFNEVLK	2	1	1	Q9Y6H1	C2(Carbamidomethyl)	1208.6	High	47.19	0.000397249	High	49.62	0.000224837	0
	AAPRPAPVAQPPAAAPPSAVGSSAAAPR	1	2	1	Q9Y6H1		2533.37	Medium	28.52	0.021864				0
P13073	Cytochrome c oxidase subunit 4 isoform 1, mitochondrial OS=Homo sapiens GN=COX4I1 PE=1 SV=1 - [COX41_HUMAN]	33.73	1	5	5	8	200.38	26.04	4	4	130.58	20.71	3	4	169	19.564	9.51025
	Sequence	# PSMs	# Proteins	# Protein Groups	Protein Group Accessions	Modifications	MH+ [Da]	A3	IonScore A3	Exp Value A3	B3	IonScore B3	Exp Value B3	# Missed Cleavages
	ASWSSLSMDEK	1	1	1	P13073		1240.55	High	96.01	3.17023e-09				0
	VNPIQGLASK	2	1	1	P13073		1026.6	High	53.94	3.16862e-05	High	39.45	0.00106642	0
[truncated: 24,791 more rows]
