# Supplementary material for: Alterations of the Human Skin N- and O-Glycome in Basal Cell Carcinoma and Squamous Cell Carcinoma
Source: Front Oncol. 2018 Mar 21;8:70. doi: 10.3389/fonc.2018.00070 (PMC5871710; doi:10.3389/fonc.2018.00070)
Supplement: Supplementary file 4 [file Data_Sheet_4.xlsx]

## Sheet: NG Fresh BCC
Relative Quantification (%) of BCC samples from Frozen Biopsies							C=control	T=tumor
	1C	1T	2C	2T	3C	3T	4C	4T	5C	5T	6C	6T	7C	7T	8C	8T	9C	9T	10C	10T	11C	11T	12C	12T	13C	13T	14C	14T		Avrg K	AvrgT	MedianK	MedianT	delta K	deltaT	Stdev K	Stdev T
Glycan ID
1	0.123227	0.155684	0.0285481	0.0987415	0.0286394	0.126817	0.0659961	0.194216	0.119478	0.0903624	0.0442821	0.14161	0.0753222	0.222308	0.0327328	0.113771	0.00422846	0.0239454	0.0115306	0.0526698	0.0671029	0.028733	0.0385875	0.0892815	0.0114003	0.0328106	0.00187136	0.00114225		0.0466391	0.0980066	0.0356601	0.094552	0.010979	0.00345465	0.0392034	0.0662868
2	0.153866	0.137179	0.09196	0.118991	0.0794854	0.170236	0.134024	0.158723	0.109493	0.156467	0.238167	0.158981	0.182299	0.262617	0.0848044	0.181201	0.123494	0.185087	0.135188	0.344466	0.118369	0.169365	0.196674	0.180119	0.20541	0.272879	0.22066	0.154143		0.148135	0.189318	0.134606	0.169801	0.0135294	-0.108285	0.0522084	0.0615154
3	0.057811	0.0652853	0.0418685	0.0512101	0.0374226	0.0528102	0.0644011	0.0576115	0.0782152	0.0506335	0.118216	0.0515637	0.0622415	0.0576972	0.129946	0.115622	0.0480922	0.0641133	0.0638534	0.0790175	0.0381592	0.0713389	0.0841221	0.0644772	0.132725	0.0567622	0.0393881	0.12603		0.0711759	0.0688695	0.0630474	0.0609053	0.00812846	0.00796421	0.0335832	0.0235615
4	0.0540573	0.0552734	0.0331108	0.0382908	0.0292208	0.0579477	0.0449837	0.0328954	0.0629203	0.0435587	0.0685184	0.0304237	0.036016	0.0424046	0.0494602	0.0470907	0.0461533	0.0409041	0.0530795	0.0291568	0.117416	0.0960041	0.145593	0.0642043	0.128935	0.0790289	0.100899	0.105314		0.0693117	0.0544641	0.0535684	0.0453247	0.0157432	0.00913938	0.0379998	0.0239714
5	0.0450031	0.0347395	0.029858	0.0338408	0.0215825	0.0302336	0.0397791	0.0411814	0.0431064	0.041651	0.0654935	0.0367574	0.039264	0.0481643	0.0344492	0.0409911	0.0357925	0.0468288	0.0493784	0.114094	0.0718926	0.0545384	0.039168	0.042245	0.0428988	0.0593804	0.0542849	0.0264306		0.0437108	0.0465054	0.0413389	0.0414162	0.00237184	0.00508923	0.0133048	0.0214179
6	0.250328	0.111959	0.104628	0.156642	0.0897636	0.184999	0.15849	0.140575	0.157022	0.163106	0.2252	0.144069	0.147599	0.237308	0.102218	0.188222	0.214717	0.377096	0.296004	0.702252	0.441799	0.230798	0.283843	0.254686	0.359044	0.473505	0.449487	0.194698		0.234296	0.25428	0.219958	0.19146	0.0143376	0.0628198	0.11971	0.161853
7	0.180246	0.116322	0.143907	0.152821	0.141232	0.0826284	0.239896	0.309178	0.205584	0.147323	0.196565	0.0788809	0.176912	0.113541	0.506206	0.280676	0.0917011	0.0967905	0.14381	0.271528	0.0741451	0.213792	0.185364	0.203402	0.343658	0.120875	0.123954	0.495368		0.196656	0.191652	0.178579	0.150072	0.0180767	0.04158	0.110983	0.115974
8	0.686684	0.964953	0.362449	0.492937	0.359523	1.1113	0.454093	1.15654	0.449788	0.710682	0.750247	0.986495	0.550808	1.57772	0.343931	1.74587	0.44547	0.960021	0.498681	1.27043	0.854611	0.909532	0.650556	1.26289	0.62036	1.5661	0.482079	0.755021		0.536377	1.10503	0.49038	1.0489	0.0459973	0.056136	0.155754	0.355966
9	0.325609	0.402757	0.147312	0.210643	0.141355	0.51437	0.164231	0.500331	0.202565	0.26442	0.302291	0.475005	0.225263	0.738062	0.151419	0.799731	0.211438	0.457415	0.255083	0.584044	0.335838	0.467622	0.346722	0.633625	0.375305	0.672161	0.336776	0.299301		0.251515	0.501392	0.240173	0.487668	0.0113418	0.0137236	0.0842029	0.174024
10	0.841092	1.60256	0.441091	0.598163	0.446229	1.56186	0.607215	1.90217	0.605002	0.958188	0.878412	1.60999	0.737984	2.11941	0.477285	2.56917	0.849033	1.64172	0.904878	2.44725	1.33569	1.91631	1.38477	2.93773	1.13049	2.80533	0.921267	1.33096		0.825746	1.8572	0.845062	1.77194	-0.0193161	0.0852573	0.304071	0.675151
11	0.167965	0.159365	0.0558763	0.0736504	0.0607914	0.104917	0.0825826	0.167452	0.0864812	0.148776	0.110831	0.109408	0.0811487	0.114178	0.0510164	0.180978	0.0688381	0.144401	0.067113	0.197123	0.122919	0.152234	0.133385	0.30104	0.110568	0.237478	0.0910439	0.0702936		0.0921829	0.154378	0.0845319	0.150505	0.00765095	0.0038728	0.0333865	0.0626058
12	0.696172	1.2493	0.339209	0.401784	0.328694	0.680039	0.364552	1.12097	0.352678	0.659261	0.590801	1.03359	0.60218	1.32633	0.359139	1.66386	0.837117	1.52381	0.732015	2.07701	1.25256	1.57373	1.23097	2.67682	1.01157	2.71206	0.763358	1.19987		0.675787	1.42132	0.649176	1.28782	0.0266111	0.1335	0.320919	0.694077
13	0.0954637	0.141694	0.0317105	0.0368961	0.0350531	0.093281	0.0710573	0.148432	0.0557973	0.0907802	0.0402006	0.121073	0.0756796	0.152621	0.0497979	0.149846	0.0542684	0.130927	0.0656765	0.192398	0.0962675	0.163746	0.113086	0.238074	0.109498	0.152689	0.0415332	0.0776038		0.0667921	0.135004	0.0607369	0.145063	0.00605517	-0.0100589	0.0276042	0.0501069
14	1.19718	1.78493	0.673598	0.843887	0.693229	1.50726	0.802447	1.67441	0.75351	1.15153	1.41847	1.67489	0.96782	2.25532	0.731562	2.59431	1.00325	1.83613	1.17283	3.19685	1.70428	2.12769	1.42202	3.0098	1.48745	3.68076	1.6656	1.28846		1.12095	2.04473	1.08804	1.81053	0.0329063	0.2342	0.368715	0.821546
15	0.161028	0.237862	0.0985195	0.149263	0.107033	0.155273	0.117353	0.198671	0.162574	0.203942	0.163251	0.172895	0.134194	0.293179	0.121845	0.266643	0.072935	0.141817	0.0691001	0.246295	0.132609	0.133667	0.11032	0.14278	0.0917132	0.256075	0.0959256	0.0729856		0.117029	0.190811	0.113836	0.185783	0.00319219	0.0050272	0.0310368	0.0627457
16	0.0972352	0.10604	0.0650576	0.0924017	0.0658944	0.0627287	0.116797	0.112488	0.103327	0.0981084	0.105874	0.0428107	0.0741377	0.0702748	0.107492	0.0757826	0.0474765	0.0687274	0.0666001	0.0698721	0.0874152	0.0961319	0.0870353	0.0770274	0.127154	0.120076	0.133608	0.156034		0.0917931	0.0891788	0.0923252	0.0847146	-0.000532077	0.00446428	0.0256743	0.02871
17	0.119852	0.0620966	0.0727043	0.0615693	0.0765248	0.105041	0.114128	0.118455	0.0874618	0.0755745	0.210712	0.135965	0.0888929	0.064214	0.2426	0.198839	0.142176	0.103602	0.108148	0.201691	0.0708186	0.126689	0.212369	0.189692	0.227918	0.0780414	0.0770399	0.517974		0.132239	0.145675	0.111138	0.111748	0.0211008	0.0339264	0.0635035	0.118097
18	0.253242	0.338194	0.178212	0.229175	0.192249	0.415699	0.226233	0.182675	0.235294	0.20632	0.249244	0.151865	0.204389	0.226851	0.228111	0.19076	0.214995	0.272033	0.286144	0.23926	0.357107	0.452904	0.379664	0.358943	0.453031	0.53431	0.372596	0.456066		0.273608	0.303933	0.242269	0.255647	0.0313393	0.0482858	0.0837144	0.121528
19	0.152519	0.066374	0.0810675	0.0949133	0.0722786	0.0792671	0.13953	0.0866124	0.113937	0.0862974	0.282766	0.123372	0.140187	0.112479	0.205288	0.154255	0.0672311	0.10357	0.074709	0.149607	0.117625	0.098511	0.114974	0.0590896	0.369061	0.165181	0.244184	0.127537		0.155383	0.107648	0.128578	0.101041	0.026805	0.00660699	0.0895441	0.0327421
20	0.0984955	0.0555667	0.0518423	0.0699872	0.0471605	0.0696122	0.110915	0.0673327	0.0899624	0.0819991	0.151567	0.0716238	0.0790133	0.0558515	0.127535	0.0706947	0.0593296	0.0833314	0.056228	0.187283	0.128691	0.0662334	0.123038	0.126986	0.250555	0.14182	0.192007	0.0908199		0.111881	0.0885101	0.104705	0.0711592	0.00717612	0.0173509	0.0576933	0.037777
21	0.133413	0.10185	0.0929435	0.0947005	0.0755865	0.137142	0.0956566	0.118453	0.0893116	0.108655	0.152851	0.115132	0.115491	0.179234	0.0708648	0.150212	0.121444	0.174438	0.139508	0.396522	0.224222	0.13893	0.14279	0.164039	0.208353	0.286561	0.244008	0.0964209		0.136174	0.161592	0.127428	0.138036	0.00874609	0.0235561	0.0549256	0.0839621
22	0.0929007	0.155047	0.0389195	0.0493653	0.0324253	0.0672783	0.0622836	0.148078	0.0646248	0.0818912	0.0789057	0.116786	0.0818526	0.149035	0.0433519	0.17495	0.0689178	0.15273	0.0951673	0.186503	0.125075	0.164333	0.136779	0.290863	0.0693145	0.210066	0.0647864	0.117785		0.0753788	0.147479	0.0691161	0.150883	0.0062627	-0.00340332	0.0299621	0.0615875
23	0.175436	0.0513156	0.146015	0.113775	0.12588	0.115809	0.0866225	0.0633129	0.187335	0.0782136	0.182251	0.0739861	0.155379	0.0986203	0.119936	0.0706439	0.0761848	0.105248	0.0831934	0.302945	0.0625972	0.029697	0.0614739	0.0574787	0.220568	0.104961	0.291954	0.0977443		0.141059	0.0974108	0.135947	0.087979	0.00511155	0.0094318	0.0668107	0.0644931
24	0.580996	0.648235	0.449359	0.547483	0.423152	0.348608	0.5327	0.566209	0.536362	0.595248	0.778244	0.54335	0.377725	0.568808	0.495256	0.49561	0.467894	0.547406	0.551769	0.450361	1.21893	0.59137	0.558091	0.415563	0.718477	0.765222	0.824736	0.247159		0.608121	0.523617	0.544066	0.547444	0.0640551	-0.0238278	0.218964	0.128269
25	0.210125	0.184171	0.186927	0.168465	0.172165	0.278325	0.170842	0.13259	0.189778	0.182751	0.279311	0.240092	0.189121	0.193239	0.196191	0.234194	0.135223	0.205555	0.380493	0.28219	0.182931	0.146079	0.152879	0.185326	0.287664	0.210297	0.175278	0.341216		0.207781	0.213178	0.188024	0.199397	0.0197567	0.0137805	0.0651391	0.0572239
26	0.906219	0.937015	0.795351	0.905567	0.735474	0.425749	1.15634	1.17639	1.17803	1.31679	0.992197	0.844702	0.641289	0.834208	0.766569	0.590185	1.17625	0.737731	0.918777	0.655329	1.72589	0.799579	0.615503	0.409894	0.757808	0.52288	1.0791	0.235652		0.960342	0.742262	0.912498	0.768655	0.0478438	-0.0263924	0.292906	0.297621
27	0.783736	0.793891	0.39678	0.558285	0.376929	0.51415	0.746222	0.514094	0.597694	0.633715	0.967862	0.633879	0.389544	0.474018	0.441581	0.50969	0.597391	0.772946	0.593527	0.79648	1.62456	0.757927	0.918964	0.934015	1.89451	1.24203	1.54683	0.646509		0.848295	0.698687	0.671958	0.640194	0.176337	0.0584933	0.497035	0.208184
28	0.71573	0.460842	0.373016	0.313432	0.37433	0.427422	0.448075	0.511901	0.331466	0.262009	0.318494	0.266393	0.417948	0.2477	0.593651	0.421202	0.347364	0.325821	0.289772	0.342982	0.221809	0.367047	0.509911	0.463856	0.425363	0.257324	0.279517	1.29723		0.403318	0.426083	0.373673	0.355015	0.0296443	0.0710685	0.13194	0.265269
29	0.606532	0.28814	0.352215	0.340682	0.342953	0.490375	0.297639	0.224167	0.454103	0.327298	0.503976	0.39421	0.425967	0.399587	0.378336	0.361182	0.257245	0.355509	0.484269	0.563996	0.565179	0.244562	0.374101	0.287401	0.97545	0.484089	0.757093	0.583588		0.483933	0.38177	0.440035	0.358346	0.0438977	0.0234246	0.193951	0.112242
30	0.282457	0.127828	0.266566	0.255467	0.255224	0.244041	0.214516	0.121894	0.311454	0.186647	0.437111	0.175089	0.309949	0.237152	0.271065	0.157376	0.0889333	0.215178	0.126717	0.316507	0.239012	0.0986643	0.224303	0.0913918	0.727219	0.298533	0.484685	0.188116		0.302801	0.193849	0.268816	0.187381	0.0339851	0.00646748	0.159602	0.0709879
31	1.18398	0.960317	0.530065	0.762181	0.537879	0.316387	0.837665	0.629248	0.708354	0.809465	0.738868	0.56976	0.453599	0.593717	0.407667	0.426528	0.524331	0.547965	0.45254	0.656433	0.935818	0.479389	0.323006	0.321101	0.548057	0.351778	1.09657	0.220161		0.662743	0.546031	0.542968	0.558863	0.119775	-0.0128318	0.264118	0.210436
32	0.275484	0.092671	0.244334	0.178971	0.227376	0.193299	0.117578	0.0819859	0.24264	0.144894	0.278033	0.145705	0.24174	0.160971	0.25677	0.128133	0.0740857	0.0887952	0.0774646	0.328369	0.127171	0.029031	0.102584	0.0599195	0.455123	0.19818	0.477061	0.0831796		0.228389	0.136722	0.24219	0.136513	-0.0138012	0.000208296	0.125364	0.075395
33	0.614082	0.332187	0.487888	0.382457	0.463566	0.608155	0.279245	0.250476	0.437601	0.275898	0.584911	0.369106	0.512122	0.361797	0.516448	0.511553	0.205894	0.300039	0.233449	0.568215	0.305492	0.123438	0.250415	0.203115	0.90112	0.353779	0.701672	0.57599		0.46385	0.372586	0.475727	0.357788	-0.0118768	0.0147984	0.199169	0.145966
34	0.127831	0.144173	0.0807924	0.116784	0.0821714	0.0739913	0.114331	0.169902	0.117522	0.130514	0.161125	0.11712	0.0890802	0.199225	0.0891858	0.136001	0.0547511	0.116804	0.0717341	0.154469	0.121992	0.0977009	0.090561	0.106439	0.106021	0.233766	0.126292	0.0468486		0.102385	0.131695	0.0982911	0.123817	0.00409388	0.00787881	0.0277533	0.0481276
35	1.98156	1.17887	1.86011	1.5943	2.1388	1.25698	1.87739	3.30984	1.60335	1.18826	1.58969	0.715326	1.32058	0.933732	4.16062	2.50696	0.328256	0.407485	0.707762	1.33969	0.334525	0.707003	0.998602	1.07586	2.09978	0.816537	0.90776	2.11351		1.56491	1.36745	1.59652	1.18357	-0.0316094	0.183888	0.972852	0.790311
36	0.514784	0.783933	0.279253	0.351629	0.260739	0.961891	0.503582	0.598249	0.366304	0.612004	0.490474	0.679269	0.497483	0.801542	0.323944	1.01654	0.469321	1.35804	0.726172	2.1428	1.37848	1.24985	0.559495	1.02849	1.00099	2.52467	1.06502	2.26046		0.602574	1.16924	0.500533	0.989216	0.102042	0.180025	0.328806	0.675551
37	0.230235	0.239964	0.161359	0.1583	0.151845	0.286135	0.189811	0.148033	0.206118	0.221378	0.266247	0.288027	0.194833	0.205485	0.185154	0.259617	0.173429	0.347356	0.248285	0.244689	0.320583	0.28359	0.211405	0.22006	0.263948	0.289261	0.289092	0.331946		0.220882	0.251703	0.208761	0.252153	0.0121204	-0.000450116	0.0504846	0.0583748
38	0.627758	0.733383	0.643076	0.68614	0.601875	0.364498	0.65393	1.00908	0.745705	1.05642	0.660444	0.664544	0.539187	0.827556	0.635273	0.634157	1.09593	0.895897	1.00474	0.914551	1.58722	1.07369	0.802323	0.536222	0.925073	0.786738	1.14703	0.319964		0.833541	0.750203	0.703075	0.760061	0.130466	-0.00985801	0.291152	0.236291
39	0.625225	0.329618	0.876483	0.729222	0.903578	0.611402	0.501316	0.354244	0.930305	0.419169	1.28111	0.352298	0.588918	0.469871	0.77116	0.410207	0.249721	1.42923	0.674105	0.466763	1.35709	0.809381	1.91476	0.814165	3.28934	1.28617	1.64339	1.63439		1.11475	0.722581	0.890031	0.540637	0.224719	0.181944	0.775739	0.431709
40	3.84443	2.93294	3.91527	3.25512	4.10211	5.48699	2.65926	2.2951	3.78457	2.67532	5.32268	3.27636	4.14328	3.56455	3.68169	4.75777	2.90744	4.48228	3.49411	2.75821	3.62176	2.59692	4.24278	3.19934	6.8294	3.66448	4.51463	6.11493		4.07596	3.64716	3.87985	3.26574	0.196107	0.381424	1.02275	1.14625
41	2.32412	2.32838	1.57371	1.92406	1.5216	1.00207	2.39257	1.98965	2.09725	2.36456	1.83078	1.64108	1.20646	1.33701	1.38844	1.30058	2.33937	2.07155	1.95056	1.81483	3.77772	2.20639	1.69265	1.62695	2.64328	2.02268	3.3981	1.0083		2.15261	1.75987	2.02391	1.86945	0.128709	-0.109581	0.740392	0.455555
42	1.04829	1.08864	0.787294	0.905224	0.73838	1.5288	0.714958	1.08864	0.779439	0.923989	1.0405	0.999798	0.768412	1.92504	0.732366	1.53345	1.03534	1.46622	1.58642	2.72211	2.16344	1.6936	1.22877	2.0861	1.30634	2.65966	1.77905	1.20456		1.12207	1.55899	1.03792	1.49751	0.0841531	0.0614795	0.44859	0.602295
43	1.31747	0.74935	1.50988	1.36149	1.6989	1.11255	1.70639	1.76966	1.03013	0.775265	1.23082	0.566764	1.44506	0.899155	2.00872	1.10752	0.413146	0.632526	0.498472	0.847124	0.341344	0.359744	0.759791	0.561553	1.67958	0.954603	1.27867	1.44308		1.20846	0.938599	1.29807	0.87314	-0.0896145	0.065459	0.528902	0.38875
44	1.00201	0.598469	0.994807	0.87123	1.11611	0.638462	1.16377	1.12309	0.89479	0.609886	0.816769	0.429927	0.780845	0.499504	1.01942	0.564177	0.311886	0.456707	0.445354	0.460237	0.412995	0.303033	0.754074	0.480326	1.12578	0.658585	0.932083	0.974783		0.840764	0.619173	0.913437	0.581323	-0.0726731	0.0378497	0.275264	0.227089
45	0.0833162	0.0981037	0.0597931	0.0674463	0.0631708	0.135178	0.102237	0.0664778	0.117906	0.0842002	0.0872148	0.103492	0.0781804	0.0939717	0.0510303	0.07537	0.102389	0.114705	0.111095	0.115743	0.143139	0.135771	0.102128	0.151846	0.100979	0.120065	0.0835035	0.109513		0.0918629	0.105135	0.0940967	0.106502	-0.00223377	-0.00136782	0.024737	0.0261433
46	0.278435	0.398257	0.32963	0.364763	0.312828	0.203945	0.444423	0.562932	0.443569	0.566649	0.344164	0.38092	0.30011	0.54795	0.302748	0.377423	0.41856	0.415524	0.420802	0.496113	0.656491	0.552795	0.323173	0.364199	0.429694	0.60487	0.381502	0.211229		0.384724	0.431969	0.362833	0.406891	0.0218904	0.0250785	0.0977352	0.128353
47	0.819221	0.581392	0.705785	0.566694	0.702021	0.59857	0.88522	1.14597	0.503047	0.430509	0.472707	0.515667	0.664025	0.364361	1.1737	0.902509	0.4435	0.288639	0.290549	0.206119	0.0950688	0.309559	0.566515	0.444762	0.132406	0.189681	0.103213	0.366147		0.539784	0.493613	0.534781	0.437636	0.00500321	0.0559771	0.316331	0.264219
48	0.0388161	0.0422395	0.0335298	0.0376632	0.0371461	0.13171	0.057389	0.0462148	0.0415037	0.105822	0.0476822	0.101723	0.0691686	0.074916	0.0847553	0.125437	0.0422986	0.0806032	0.0545989	0.0836272	0.0386331	0.145625	0.0486163	0.206307	0.0340305	0.224886	0.0430686	0.0450217		0.0479455	0.1037	0.0426836	0.0926752	0.00526188	0.0110246	0.0144772	0.0587617
49	0.0578067	0.0592717	0.0578902	0.0698325	0.068153	0.105436	0.0668615	0.0474714	0.0820976	0.232976	0.0650979	0.0869378	0.0985946	0.115224	0.0756669	0.187379	0.0607566	0.0695624	0.0542429	0.119519	0.0663531	0.189963	0.0536165	0.211276	0.0512688	0.29798	0.0636236	0.0844279		0.0658593	0.13409	0.0643607	0.11033	0.00149853	0.0237596	0.0126966	0.0764753
50	0.110058	0.0769654	0.113305	0.080858	0.112891	0.185847	0.0798071	0.0653805	0.130136	0.0977658	0.149709	0.122608	0.160223	0.137561	0.158296	0.127522	0.0962154	0.0899743	0.108672	0.388059	0.0797962	0.153106	0.129606	0.133525	0.258567	0.193483	0.121133	0.0612209		0.129172	0.136705	0.117219	0.125065	0.0119535	0.0116406	0.0449841	0.0834604
51	0.0601291	0.0823912	0.0587527	0.0455227	0.0574895	0.126177	0.0484159	0.0591999	0.0900217	0.074522	0.0631615	0.0704352	0.099953	0.105985	0.0579345	0.0834783	0.0891637	0.259999	0.121455	0.185496	0.201038	0.152683	0.187146	0.100141	0.393138	0.14489	0.0107731	0.0167119		0.109898	0.107688	0.0761626	0.0918096	0.0337354	0.0158784	0.0968289	0.0627994
52	3.72853	6.10087	2.28747	2.82728	2.36368	2.49974	3.4495	3.65948	2.72371	2.88526	3.92868	3.01676	2.05877	2.60401	2.65017	2.85756	2.19524	3.02541	2.23829	2.89133	6.4526	3.75312	3.63152	5.35424	5.19932	6.70073	5.02239	2.11374		3.42356	3.59211	3.08661	2.95404	0.336956	0.638065	1.34607	1.42006
53	0.878358	0.670228	0.368665	0.421861	0.419474	0.977933	0.554332	0.433462	0.563686	0.560004	0.562912	0.71014	0.5919	0.618306	0.43081	0.577239	0.535506	0.86009	0.659172	0.110594	0.877677	0.601207	0.676437	0.754935	0.718421	0.808448	0.848532	1.35744		0.62042	0.675849	0.577793	0.644267	0.0426272	0.0315821	0.165859	0.289511
54	1.03658	0.943592	0.489761	0.640623	0.529652	0.377608	0.608107	0.698631	0.741651	0.814778	0.700108	0.736998	0.623453	0.880447	0.470063	0.638236	0.376113	0.644825	0.449884	1.21578	0.920291	0.519453	0.468972	0.553753	0.897132	1.051	1.73505	0.601292		0.71763	0.73693	0.61578	0.671728	0.10185	0.0652021	0.354165	0.224402
55	0.740411	0.360832	0.382063	0.429208	0.347053	0.190207	0.42215	0.380824	0.539057	0.55486	0.554684	0.470151	0.521991	0.717047	0.352334	0.407895	0.398746	0.448801	0.307115	0.764513	0.672732	0.223955	0.552689	0.604938	0.670861	0.796442	1.67961	0.129889		0.581535	0.462826	0.530524	0.439005	0.0510116	0.023821	0.343694	0.207432
56	18.5287	10.3025	31.7461	22.0659	27.1343	29.0167	16.4083	12.2539	21.3946	16.0602	28.167	21.3476	27.9132	22.6841	27.5925	24.424	25.6699	19.3631	25.2999	12.1651	10.4053	12.5527	19.946	11.6745	12.344	9.68043	11.2645	24.5491		21.701	17.7243	23.3473	17.7117	-1.64622	0.0125979	7.01404	6.35475
61	1.86316	1.42173	3.23508	2.39551	2.97798	3.12026	1.81168	1.55506	2.27103	1.82039	1.91484	1.93599	3.37794	2.96905	3.51575	3.1725	2.51418	3.03676	1.62242	1.18424	1.73094	1.97306	1.39571	1.21941	1.55931	1.60018	1.34249	2.47685		2.22375	2.13436	1.889	1.95452	0.33475	0.179835	0.763751	0.722115
63	2.62098	2.3882	1.99113	2.79944	2.14654	0.930713	3.43908	3.70218	2.13334	2.79888	1.15079	1.585	1.76194	2.05818	1.50194	1.31571	2.35294	1.97148	1.96102	1.51945	2.23942	1.85138	1.62359	1.31018	1.6777	1.0362	2.4428	1.34718		2.07451	1.90101	2.06223	1.71819	0.0122809	0.182823	0.559471	0.787413
65	0.848532	0.595183	0.496258	0.492854	0.433637	0.41128	0.48834	0.662795	0.572307	0.602993	0.690184	0.795288	0.69951	1.31557	0.436913	0.976884	0.710156	1.27983	0.845338	2.80247	1.37554	1.11051	1.0228	1.45004	1.24792	2.19828	1.60434	0.722478		0.819413	1.10118	0.704833	0.886086	0.114579	0.21509	0.368483	0.684586
66	0.195945	0.119699	0.106453	0.0833013	0.106915	0.208386	0.0946287	0.0725852	0.0511512	0.0439123	0.191353	0.120587	0.0403019	0.0342471	0.0776488	0.0971141	0.0490008	0.0790234	0.10905	0.170676	0.0688101	0.0419151	0.0609392	0.0577257	0.140241	0.0598978	0.0488798	0.199709		0.0958084	0.0991985	0.0861388	0.0811624	0.0096696	0.0180361	0.0506016	0.0576492
67	3.27452	5.24959	2.6901	2.84889	2.89322	6.5032	3.18534	3.12135	2.43012	2.8219	2.94395	4.82481	3.57983	2.90266	2.54066	2.6527	2.05017	4.07723	2.73634	2.57907	3.10179	4.21731	3.1376	7.69151	3.35401	3.40145	2.39687	3.35495		2.87961	4.01762	2.91858	3.3782	-0.0389749	0.639419	0.427823	1.55617
68	13.5666	16.769	9.01809	12.5565	9.76578	5.0962	14.5252	13.0764	12.2123	13.4974	9.93563	9.16441	7.19428	7.37031	8.92811	7.26209	9.46934	9.51512	9.83205	9.73504	14.4595	11.9527	10.244	11.0031	9.95195	11.4492	11.1634	4.49056		10.7333	10.2099	9.94379	10.3691	0.789496	-0.159205	2.18773	3.39875
69	0.0843114	0.179989	0.0732414	0.077803	0.0845244	0.399329	0.067282	0.0669975	0.0992263	0.0945534	0.0771986	0.200734	0.0982209	0.10238	0.100811	0.0916249	0.103691	0.213853	0.179341	0.142821	0.247219	0.191325	0.163793	0.269454	0.0886512	0.117208	0.136954	0.133789		0.114605	0.16299	0.0987236	0.138305	0.0158811	0.0246851	0.0506545	0.0901158
72	0.732627	0.55624	0.817109	0.569386	0.789326	0.889774	0.649927	0.516004	0.291432	0.200669	0.933376	0.767789	0.170326	0.166827	0.709725	0.656101	0.67707	0.386358	0.542038	0.377477	0.216809	0.391951	0.373507	0.326064	0.416047	0.366685	0.415716	1.09638		0.552503	0.519122	0.595982	0.453978	-0.0434799	0.0651441	0.240148	0.262388
73	2.38519	2.76331	3.00187	2.55672	3.04771	3.20943	2.6669	2.44318	2.75172	2.27139	2.69029	3.72357	4.35896	3.34075	2.82025	2.24988	3.56751	4.35061	3.10487	2.15894	1.38378	3.29829	4.33982	4.69593	3.17579	2.85108	1.2884	3.48555		2.89879	3.0999	2.91106	3.03025	-0.0122713	0.0696506	0.880792	0.782233
74	1.86371	4.07894	1.28367	1.81656	1.40239	3.4876	1.67338	2.25871	1.78658	3.00842	1.56342	5.27557	2.66597	3.29893	1.83446	2.47015	2.84793	4.58002	3.43931	3.86724	2.35644	5.26974	2.56897	6.46896	1.38681	3.12036	2.17919	2.90208		2.06087	3.70738	1.84908	3.39327	0.211791	0.314111	0.63852	1.31128
76	14.7405	16.2178	13.3839	19.0257	15.9093	7.94819	20.403	20.3006	18.2163	21.5965	10.2089	15.8134	13.6726	13.1205	13.5052	11.0021	20.054	12.8642	18.8983	16.2074	16.92	19.4029	16.7581	10.5844	10.6367	11.8832	13.558	6.9195		15.4903	14.4919	15.3249	14.4669	0.165418	0.024975	3.22564	4.60352
79	0.0402864	0.0251742	0.0319613	0.0230253	0.0305304	0.0243699	0.0399569	0.0560177	0.0177283	0.0162138	0.0191759	0.022709	0.0292184	0.016841	0.053614	0.0439756	0.0026374	0.0048691	0.00772936	0.0696266	0.00180329	0.00523203	0.00135336	0.0142514	0.00343965	0.00539507	0.00265422	0.0104633		0.0201492	0.0241546	0.0184521	0.019775	0.00169711	0.00437959	0.0175195	0.0195414
80	0.0287759	0.0191883	0.0445973	0.0335479	0.0439231	0.0533117	0.0282321	0.0279437	0.0486607	0.0330978	0.0507179	0.0451086	0.0540201	0.0472908	0.0648845	0.0540223	0.0117423	0.0130499	0.00523812	0.105014	0.0095867	0.0243167	0.00456889	0.0135473	0.0141047	0.0125496	0.0297611	0.0164246		0.0313438	0.0356009	0.0292685	0.0305207	0.00207535	0.00508017	0.020039	0.0248967
81	0.0692371	0.0616439	0.162641	0.137065	0.212855	0.298838	0.0877054	0.0892705	0.327223	0.181058	0.118605	0.0959669	0.327923	0.264997	0.163054	0.114783	0.0285484	0.0401508	0.016753	0.0569696	0.0217103	0.015416	0.0287715	0.0203442	0.0218381	0.0542328	0.0118461	0.110264		0.114194	0.110071	0.0784713	0.0926187	0.0357224	0.0174527	0.110925	0.0860406
82	0.253913	0.670253	0.181697	0.209762	0.180459	0.421771	0.17563	0.369981	0.207627	0.305578	0.175518	0.456994	0.195306	0.597481	0.199386	0.541014	0.186784	0.292227	0.248228	0.372951	0.285706	0.408327	0.294842	0.638946	0.199362	0.491606	0.269935	0.343382		0.218171	0.437162	0.199374	0.415049	0.018797	0.0221132	0.0429734	0.136839
83	0.194642	0.142795	0.143571	0.14197	0.154354	0.135403	0.166632	0.168419	0.0997435	0.105871	0.0870419	0.078319	0.106378	0.073996	0.119414	0.0793385	0.0906294	0.126911	0.0550023	0.567011	0.0864259	0.0863158	0.0805501	0.116653	0.16115	0.162161	0.189988	0.17296		0.123966	0.154152	0.112896	0.131157	0.0110699	0.0229947	0.044121	0.123586
84	0.249054	0.153937	0.539369	0.407076	0.553077	0.703916	0.371062	0.275353	0.545931	0.468709	0.332929	0.379188	0.707861	0.621193	0.387793	0.420635	0.506762	0.437721	0.614414	0.674909	0.162219	0.439997	0.407006	0.31168	0.20173	0.120663	0.267868	0.716184		0.417648	0.43794	0.3974	0.429178	0.0202489	0.00876192	0.164917	0.189585
85	0.312065	0.209386	0.978359	0.704844	1.04433	1.27714	0.60648	0.424931	1.2332	1.05833	0.456973	0.49665	1.94707	1.69201	0.950408	1.01032	1.12452	0.958498	0.822939	0.96563	0.323827	0.569514	0.544948	0.298843	0.453874	0.257252	0.481534	0.89533		0.805751	0.772763	0.714709	0.800087	0.0910418	-0.0273242	0.449713	0.427427
86	0.06048	0.0455555	0.0875958	0.0679176	0.119078	0.133209	0.0841949	0.0812177	0.0583891	0.0351968	0.0976941	0.0714214	0.0391689	0.0277412	0.0714867	0.0597286	0.008556	0.00517881	0.00337905	0.0228392	0.007652	0.0101426	0.00580196	0.00442849	0.00442202	0.00486748	0.00430018	0.0266156		0.0465856	0.0425757	0.048779	0.031469	-0.00219337	0.0111067	0.0411647	0.0369316
87	0.103819	0.0786774	0.134004	0.10781	0.193499	0.19659	0.125215	0.0787424	0.0882517	0.0506141	0.129318	0.0822171	0.03843	0.035674	0.104321	0.0642312	0.00518765	0.00818862	0.00355483	0.0312365	0.00699598	0.00778339	0.0163738	0.0106825	0.00447564	0.00408531	0.00564694	0.00784172		0.0685066	0.0545982	0.0633408	0.0431441	0.00516575	0.0114541	0.0641102	0.0533083
88	0.051393	0.0855389	0.0309305	0.0352606	0.0373338	0.0450476	0.0429892	0.0517621	0.0516745	0.0497952	0.0313744	0.058184	0.0456963	0.0379236	0.041347	0.0422269	0.0328769	0.0360567	0.0652439	0.0562628	0.0519467	0.0724661	0.0920814	0.0555835	0.081689	0.0298253	0.134791	0.0195829		0.0565262	0.0482512	0.0485447	0.0474214	0.00798158	0.000829786	0.0289773	0.017187
89	0.0406044	0.0860356	0.0222605	0.0322195	0.0326882	0.122433	0.0274748	0.0335677	0.0255818	0.0439118	0.0187503	0.0886678	0.0323129	0.0494515	0.0291812	0.0402161	0.0112933	0.0276839	0.0272358	0.0436544	0.0747265	0.00672226	0.0846919	0.00945207	0.0317484	0.0372214	0.0405859	0.0152377		0.0356526	0.0454625	0.0304648	0.0387188	0.00518777	0.00674374	0.0202961	0.0326972
90	0.0732787	0.197433	0.0386537	0.0587645	0.0434939	0.270519	0.063947	0.121002	0.0627914	0.102796	0.033302	0.173182	0.0866112	0.0893329	0.0661207	0.144073	0.0372792	0.032206	0.0184345	0.0761831	0.0222287	0.0374508	0.036932	0.0113762	0.0304821	0.0272103	0.0656896	0.168816		0.0485175	0.107882	0.0410738	0.0960646	0.0074437	0.0118172	0.0208414	0.0755621
91	0.455	0.368927	0.805672	0.558251	0.89765	1.16462	0.658177	0.504006	0.334033	0.30271	0.519536	0.634626	0.262398	0.234997	0.472182	0.552361	0.583541	0.325195	0.532648	0.637428	0.181343	0.523519	0.298035	0.28662	0.133459	0.247996	0.375432	0.70672		0.464936	0.503427	0.463591	0.513762	0.00134512	-0.0103359	0.223055	0.247126
92	0.104773	0.112278	0.117535	0.101173	0.120753	0.145638	0.107767	0.080032	0.124249	0.130408	0.0694415	0.103863	0.168782	0.137665	0.0851027	0.103103	0.0872357	0.0747029	0.103152	0.702309	0.222234	0.304177	0.0373459	0.0578605	0.105873	0.070425	0.132545	0.128553		0.113342	0.160871	0.10682	0.10807	0.00652196	0.0528002	0.0437976	0.166802
93	0.147616	0.174501	0.138207	0.196632	0.150489	0.109752	0.160593	0.169219	0.154501	0.253069	0.100516	0.175992	0.142438	0.170792	0.147144	0.202976	0.130298	0.122111	0.21701	0.144843	0.0768492	0.127703	0.107261	0.116723	0.0791075	0.116137	0.114758	0.144671		0.133342	0.158937	0.140323	0.157031	-0.00698069	0.00190644	0.0364065	0.0409195
94	0.334799	0.471079	0.302211	0.370562	0.327236	0.246197	0.349308	0.434997	0.383281	0.541786	0.16204	0.442585	0.417016	0.526338	0.243426	0.434105	0.901207	0.52596	0.643731	0.563692	0.279049	0.678765	0.520526	0.458568	0.349727	0.373103	0.663008	0.254291		0.419755	0.451573	0.349517	0.450577	0.0702373	0.000996743	0.19795	0.117132
101	0.0490819	0.0380023	0.108637	0.0793177	0.115622	0.13505	0.0575423	0.055978	0.161348	0.0981284	0.097894	0.0696618	0.160477	0.122076	0.0968308	0.0707259	0.00888193	0.0208868	0.0123682	0.0515768	0.00667996	0.00760446	0	0.016116	0.0212695	0.0243621	0.00468361	0.0186127		0.0643798	0.0577214	0.0533121	0.0537774	0.0110677	0.00394399	0.0584153	0.0403862
102	0.144164	0.187572	0.0878041	0.119013	0.0941349	0.189474	0.125019	0.102436	0.115985	0.116136	0.116591	0.0721895	0.0969553	0.109804	0.111202	0.0960791	0.0222613	0.0553835	0.0497497	0.132794	0.0569507	0.0824015	0.0711082	0.117219	0.0951171	0.0988281	0.0673865	0.0902361		0.0896021	0.112112	0.094626	0.10612	-0.00502391	0.00599202	0.0331144	0.0381317
103	0.573888	0.225347	1.05724	0.703295	0.925731	0.934639	0.515494	0.435254	0.71424	0.533354	0.460931	0.685754	0.898713	0.706776	0.828569	0.77868	0.0655917	0.0678037	0.0680732	0.102517	0.140055	0.0412971	0.12274	0.0401932	0.0759362	0.0209447	0.0403459	0.0345763		0.463396	0.379317	0.488213	0.330301	-0.0248169	0.0490158	0.375328	0.33681
104	0.0636204	0.142734	0.0242149	0.0343377	0.0293211	0.122681	0.0362496	0.0772159	0.0362142	0.0667705	0.0286697	0.0947583	0.0479952	0.0463633	0.0400447	0.0784466	0.0523159	0.129945	0.0824065	0.12303	0.105915	0.175147	0.0755046	0.10211	0.122283	0.201045	0.0631498	0.0689484		0.0577075	0.104538	0.0501556	0.0984341	0.00755196	0.00610392	0.0298894	0.0477243
106	0.16911	0.277243	0.154207	0.193196	0.183876	0.268316	0.130585	0.20577	0.11851	0.21997	0.128758	0.285907	0.15235	0.192001	0.216116	0.276118	0.212611	0.134606	0.133686	0.150454	0.14216	0.210251	0.0831273	0.134108	0.130256	0.118215	0.222592	0.135692		0.155567	0.200132	0.147255	0.199483	0.00831262	0.000648985	0.0408301	0.0597121
107	0.299233	0.282199	0.228598	0.247063	0.228657	0.186341	0.341161	0.369408	0.297589	0.242622	0.285168	0.137936	0.330701	0.243569	0.500277	0.323543	0.254611	0.308866	0.238068	0.443657	0.270952	0.492059	0.387611	0.330984	0.606185	0.452905	0.37739	0.730392		0.331872	0.342253	0.298411	0.316205	0.0334604	0.0260485	0.10852	0.15098
108	0.069844	0.0376208	0.0374035	0.047879	0.046367	0.0363614	0.0682081	0.0769678	0.0489608	0.0333331	0.0510475	0.0238596	0.0390474	0.0188235	0.0814792	0.0502853	0.0208668	0.0393131	0.0258839	0.0606736	0.0298565	0.0364489	0.0705941	0.0690039	0.0390035	0.0228756	0.0272784	0.112941		0.0468458	0.047599	0.0427072	0.038467	0.00413853	0.00913206	0.019152	0.0254099
109	0.132727	0.0497965	0.112571	0.0963616	0.0986669	0.0996281	0.0508246	0.054838	0.134069	0.0776519	0.153143	0.0753107	0.13144	0.0789414	0.105967	0.0728231	0.0506132	0.0584492	0.0542142	0.335544	0.084017	0.0424038	0.0515406	0.0596712	0.175174	0.121687	0.168568	0.0799379		0.107395	0.0930746	0.109269	0.0764813	-0.00187372	0.0165933	0.0441885	0.0729683
110	0.0857771	0.0991781	0.230835	0.182122	0.294467	0.361719	0.159505	0.142503	0.496092	0.31043	0.129889	0.123266	0.495155	0.375454	0.275643	0.1993	0.027067	0.0349193	0.0191011	0.0730804	0.0198046	0.0327828	0.0151346	0.0184536	0.0735487	0.0404839	0.0363455	0.0258874		0.168455	0.144256	0.107833	0.111222	0.0606215	0.0330336	0.168272	0.125682
111	0.0422171	0.0455354	0.082479	0.0606377	0.091524	0.0978507	0.0374313	0.0477646	0.0809208	0.0682758	0.0524282	0.0564932	0.105735	0.08621	0.129079	0.0964077	0.0505438	0.203405	0.0161606	0.0413317	0.0792593	0.0875872	0.06233	0.0293171	0.0605097	0.0541384	0.0183462	0.286815		0.064926	0.0901264	0.0614199	0.0644568	0.00350611	0.0256697	0.0321851	0.0708598
112	0.0473813	0.0290178	0.0455858	0.0467872	0.0508686	0.0188198	0.0638593	0.0586614	0.0768953	0.0835177	0.0579315	0.043147	0.0600602	0.0455005	0.0470345	0.0259901	0.02288	0.0756493	0.0224211	0.136437	0.052118	0.109388	0.0282654	0.0428088	0.173132	0.0546014	0.159187	0.14603		0.06483	0.065454	0.0514933	0.0506943	0.0133367	0.0147597	0.0456515	0.0400694
113	0.283419	0.480356	0.205209	0.245787	0.228145	0.249743	0.242434	0.3232	0.292653	0.349843	0.162946	0.400559	0.247121	0.439117	0.213162	0.402517	0.309587	0.254926	0.227578	0.200901	0.311835	0.479434	0.262264	0.208939	0.172672	0.244582	0.24499	0.198043		0.243144	0.319853	0.243712	0.289063	-0.000568234	0.0307905	0.0462392	0.104248
114	0.133233	0.291437	0.130141	0.168756	0.170828	0.158544	0.121454	0.218438	0.16533	0.194263	0.0829755	0.20478	0.122415	0.226851	0.116729	0.233434	0.133914	0.263783	0.181404	0.19424	0.220976	0.233031	0.185875	0.300716	0.17594	0.184973	0.23034	0.185555		0.155111	0.218486	0.149622	0.211609	0.00548909	0.00687691	0.0419254	0.0432137
115	0.183082	0.191002	0.189865	0.230351	0.247604	0.0946525	0.23953	0.223276	0.274124	0.311443	0.15065	0.209478	0.254082	0.163675	0.188773	0.106748	0.31357	0.133735	0.16762	0.0780246	0.312228	0.154342	0.246648	0.32893	0.152823	0.0896814	0.206033	0.0721848		0.223331	0.170537	0.222781	0.159009	0.000549539	0.0115286	0.0544607	0.0829725
116	0.411954	0.315715	0.497994	0.617777	0.619468	0.0982338	0.646179	0.422819	0.765289	0.677317	0.633871	0.409791	0.634295	0.335819	0.563624	0.19591	1.23801	0.270033	0.639634	0.169624	0.599559	0.544882	0.858201	0.319027	0.532098	0.168547	0.420151	0.225122		0.647166	0.340758	0.626669	0.317371	0.0204966	0.0233873	0.207614	0.175722
117	0.128975	0.110306	0.11825	0.15564	0.133975	0.0274028	0.161503	0.101993	0.193024	0.151346	0.21284	0.0981877	0.124794	0.0812017	0.135471	0.055414	0.297598	0.119161	0.15361	0.173515	0.184055	0.20307	0.230245	0.146825	0.197376	0.100159	0.140451	0.0544242		0.172298	0.11276	0.157556	0.106149	0.0147411	0.00661089	0.0505796	0.0494916
121	0.058151	0.0567991	0.0270909	0.0438548	0.0283377	0.0467144	0.0506162	0.0581647	0.0400396	0.0468293	0.0313952	0.053421	0.0359113	0.0685214	0.0317678	0.081872	0.0102151	0.00283073	0.00463047	0.0252222	0.00881277	0.00391046	0.011467	0.0151912	0.00813801	0.00233689	0.00518425	0.00314992		0.0251255	0.0363442	0.0277143	0.0452846	-0.00258877	-0.00894048	0.017449	0.0271361
122	0.0679474	0.0528318	0.0394475	0.047274	0.036088	0.0754128	0.0499565	0.0590963	0.0469863	0.0692962	0.0755014	0.0763208	0.0529997	0.102167	0.040152	0.0914138	0.125329	0.178269	0.134952	0.342665	0.219598	0.189156	0.118897	0.148658	0.173823	0.325308	0.236913	0.129092		0.101328	0.134783	0.0717244	0.0967905	0.0296034	0.0379924	0.0686007	0.0956215
123	0.0381428	0.0392283	0.0185162	0.0241574	0.0169404	0.0394447	0.0342372	0.0388165	0.0339403	0.0365788	0.046565	0.0329994	0.0425003	0.0588393	0.017217	0.0395414	0.0329518	0.0553363	0.0347501	0.121035	0.0740246	0.0401868	0.0509293	0.071601	0.065082	0.127495	0.0873845	0.0571081		0.0423701	0.0558834	0.0364464	0.0398641	0.00592366	0.0160193	0.0210954	0.0314835

## Sheet: NG FFPE BCC 
Relative Quantification (%) of BCC samples from FFPE biopsies						T=tumor	C=control
	1C	1T	2C	2T	3C	3T	4C	4T	5C	5T	6C	6T	7C	7T	8C	8T	9C	9T	10C	10T	11C	11T	12C	12T	13C	13T	14C	14T	15C	15T	16C	16T	17C	17T	18C	18T	19C	19T	20C	20T
Glycan ID
2	0.528135	0.568442	0.152013	0.123286	0.527118	0.238365	0.0788277	0.193091	0.0786742	0.0584105	0.34353	0.110938	0.296052	0.49721	0.522046	0.242318	0.26236	0.206581	0.117829	0.078065	0.426228	0.416662	0.150134	0.197731	0.147871	0.123236	0.123829	0.262597	0.259248	0.282542	0.41056	0.184997	0.206983	0.279562	0.351867	0.213108	0.40136	0.179051	0.590298	0.238121
6	1.58256	1.34005	0.304311	0.242568	1.40202	0.458394	0.159336	0.180576	0.193672	0.217632	0.613332	0.384204	0.427779	0.474852	0.841205	0.313665	0.345026	0.302881	0.161183	0.0842238	0.613467	0.527234	0.77793	0.516124	0.229716	0.199181	0.14024	0.270021	0.534495	0.377646	0.917495	0.427675	0.309046	0.486176	0.621837	0.31203	0.869056	0.458284	0.453319	0.383124
7	1.88425	1.15897	0.250035	0.0767773	1.65001	0.560022	0.698183	0.779417	0.0938964	0.106553	0.206446	0.156766	0.279435	0.14885	0.446497	0.163628	0.171244	0.155843	0.13588	0.126263	0.309337	0.222767	0.248837	0.37237	0.204176	0.215676	0.264205	0.194576	0.227851	0.230419	0.499453	0.44757	0.418819	0.404463	0.396931	0.654676	0.485555	0.43928	0.178562	0.307502
8	1.34687	2.11009	0.912044	0.606728	1.27179	0.88693	0.828845	1.82538	0.653941	0.447624	0.767698	1.14076	0.854684	2.48925	1.89365	1.55088	1.20962	1.12257	0.308142	0.467272	1.78787	2.27502	1.19025	1.09406	1.52558	1.9542	1.31479	1.77395	1.96944	2.44804	1.37067	1.72137	0.726328	1.35293	1.06882	0.908952	1.37381	1.35873	1.27511	0.97685
9	0.867743	1.27447	0.371699	0.546916	0.681531	0.615233	0.418651	1.14237	0.282496	0.214144	0.815983	0.765587	0.587531	1.29749	1.11463	0.732102	0.681062	0.709748	0.307512	0.315551	0.77	1.93911	0.703898	0.603221	0.853951	1.09994	0.567263	0.885207	1.01549	1.31116	0.53358	0.668594	0.277708	0.487842	0.387821	0.328949	0.504533	0.496108	0.411733	0.331658
10	2.39783	3.56124	0.956737	1.03562	1.76798	1.89726	0.845466	3.41284	1.01454	0.780766	1.61786	2.23624	1.78692	3.61677	2.98309	2.26799	2.00121	1.9617	0.7197	0.932496	2.38674	4.71321	1.66292	1.47147	2.17442	3.58589	1.79516	2.69871	2.66223	4.91158	4.00052	4.28148	1.97483	3.36049	2.68222	2.40136	3.5791	3.43199	2.50688	2.08652
12	1.64884	2.39662	0.490169	0.762231	1.42347	1.14258	0.494155	1.76669	0.606597	0.47394	0.997905	1.28213	0.768396	1.45116	1.90473	1.31692	0.941631	0.964728	0.506501	0.865877	1.19929	2.98825	0.755455	0.576839	1.00713	1.41899	0.957822	1.37853	1.86901	2.30825	3.3905	3.6286	1.95673	3.36973	2.37225	2.46042	3.21968	3.16747	2.36408	1.7817
14	1.64634	2.46919	1.1109	1.20375	2.0786	1.45056	1.07068	2.45612	1.02422	0.885636	1.30098	2.01189	1.33226	2.98015	2.25718	1.861	1.78097	1.81939	0.737897	0.976204	2.21906	3.71031	1.60248	1.65388	2.37717	2.61391	1.95067	2.0252	2.01061	3.54775	2.79679	3.46438	1.57299	2.59168	1.91662	1.92902	2.44455	2.72465	2.22892	1.62027
16	1.16442	0.659593	0.158926	0.128314	0.438358	0.55653	0.573015	0.477328	0.429131	0.439724	0.568072	0.49348	0.487148	0.358652	0.597801	0.457201	0.224077	0.331401	0.397161	0.192571	0.523097	0.692728	0.242129	0.253652	0.468321	0.452377	0.434108	0.222458	0.321315	0.365728	0.272218	0.190928	0.21301	0.149545	0.239751	0.181362	0.266842	0.147704	0.318854	0.0816442
18	0.997374	0.720669	0.160465	0.112593	0.571787	0.404513	0.314877	0.299988	0.165739	0.142682	0.237789	0.280855	0.40374	0.3543	0.492619	0.409727	0.375875	0.373752	0.203314	0.116901	0.682651	0.442068	0.496046	0.298136	0.699626	0.674727	0.348388	0.293171	0.409888	0.34026	1.09066	0.920705	0.709885	0.58826	1.18009	0.599311	1.06852	0.61516	0.820504	0.510208
21	0.591411	0.472483	0.169953	0.138157	0.475929	0.289757	0.0747459	0.122425	0.16317	0.146662	0.259706	0.210179	0.181593	0.286177	0.345679	0.224394	0.227743	0.227258	0.102358	0.0962959	0.304827	0.390763	0.19886	0.267698	0.101675	0.113627	0.156842	0.0941167	0.284615	0.225717	0.519031	0.2606	0.176646	0.267709	0.321596	0.162304	0.43813	0.292923	0.232249	0.159428
22	1.06953	0.718669	0.188812	0.134276	0.46308	0.286828	0.0627663	0.12278	0.10341	0.0990838	0.513916	0.20135	0.183459	0.123889	0.718276	0.353302	0.170061	0.174761	0.0878454	0.122083	0.426087	0.265491	0.196474	0.32764	0.105854	0.236585	0.106751	0.191409	0.292105	0.240052	0.758741	0.600096	0.547972	0.506449	0.632224	0.322532	0.730881	0.590384	0.478919	0.470498
23	0.806674	0.587903	0.247315	0.215437	0.73333	0.338151	0.209226	0.210857	0.161361	0.148849	0.609472	0.212072	0.590315	0.230368	0.447782	0.141999	0.174765	0.218435	0.0946907	0.150403	0.277395	0.202381	0.320502	0.216694	0.118381	0.095187	0.0915938	0.203157	0.253757	0.116376	1.07364	0.977395	1.0539	0.792481	0.868084	0.300599	0.940312	0.841285	0.964347	0.644402
24	0.751926	0.855033	0.414214	0.368193	1.05868	0.542678	0.937742	0.652668	0.434347	0.335686	0.431695	0.592915	0.845305	0.834255	0.712685	0.862532	0.496522	0.6355	0.546049	0.361999	0.997057	1.22572	0.950101	0.770451	1.18109	0.993287	0.988915	0.748538	0.801866	0.654698	1.35892	0.737297	0.792078	0.861438	1.21033	0.966791	1.47704	1.00201	1.05804	0.597682
25	1.4752	1.36094	0.365262	0.314823	1.02377	0.233769	0.348566	0.251858	0.149248	0.133812	0.350921	0.301855	0.635791	0.251774	0.582063	0.400586	0.536691	0.331185	0.109308	0.102608	0.442346	0.772941	0.361249	0.40116	0.274073	0.263779	0.382691	0.278132	0.467128	0.421901	0.478641	0.494847	0.517594	0.391167	0.505401	0.32098	0.522295	0.416408	0.856361	0.343627
26	1.66744	0.975594	0.585672	0.450813	0.761381	0.831715	1.0303	0.774908	0.586506	0.610427	0.882289	0.244037	1.12451	1.04714	0.898936	1.00041	0.642247	0.694628	1.00913	0.610547	0.791403	0.755039	1.03996	0.888809	0.841672	0.782946	1.06317	0.767163	1.26149	0.644943	0.160404	0.188146	0.363351	0.391961	0.173824	0.503926	0.304276	0.348641	0.410069	0.271776
27	1.46958	0.738662	0.908338	0.473806	1.29461	1.02185	0.94907	0.646388	0.672536	0.654136	0.748486	0.608776	0.666496	0.594621	0.810412	0.538871	0.711463	0.60609	1.01399	0.514437	0.692124	1.23294	0.235572	0.355017	0.932029	0.801871	0.441334	0.60956	0.987126	0.707742	0.636518	0.76487	1.15666	1.24471	0.709216	1.85672	1.53294	1.71494	1.14887	0.724894
31	2.15914	0.863925	0.461798	0.359477	0.828055	0.699618	1.0195	0.784987	0.468433	0.360038	0.827668	0.327765	1.24033	0.82559	1.45536	0.913337	0.485632	0.601453	0.66981	0.373745	0.563348	1.17463	0.842473	0.774843	0.98614	0.710004	0.692948	0.451861	0.714056	0.635491	0.508202	0.599361	0.382525	0.574921	0.516186	2.21949	0.591911	0.522045	0.463414	0.562718
33	0.74385	0.44199	0.340686	0.370829	0.685266	0.567938	0.947759	0.968632	0.178364	0.189079	0.231385	0.166404	0.677062	0.493088	0.683017	0.474058	0.329968	0.368379	0.172908	0.127359	0.467531	1.00767	0.399919	0.531266	0.388979	0.314269	0.350408	0.422292	0.473547	0.868262	1.13901	1.30677	0.8928	0.94302	1.00694	0.373771	0.972231	1.08537	0.943127	0.877863
35	1.98767	1.55005	0.733213	0.654855	0.60508	0.921972	5.56511	8.84119	0.768798	0.648781	0.506203	0.771252	1.12821	0.758761	1.77719	0.617255	0.743965	0.849638	0.886061	0.735106	0.767339	2.17911	0.346311	0.476756	0.876285	0.811095	0.580228	0.586094	0.712369	1.34879	3.42875	3.12973	5.45495	6.62924	4.74967	11.4259	4.9048	4.59903	5.39868	4.58979
36	1.07268	1.46266	0.532414	0.566355	0.663342	0.558484	0.222659	1.21221	0.323426	0.338933	0.670621	0.327597	0.350488	0.943289	0.556761	0.322268	0.426179	0.479778	0.340059	0.312412	0.479902	3.28406	0.358959	0.486725	0.431088	0.728819	0.388827	0.568988	0.378437	1.49122	2.71939	2.2364	2.45963	2.17608	3.15351	1.33546	2.63649	2.26569	2.12091	1.63751
38	0.885157	0.564391	0.423604	0.555668	0.847008	0.753871	0.740628	0.555143	0.519968	0.51045	0.634832	0.455119	0.951113	0.901882	0.738089	0.401239	0.711472	0.779288	0.456784	0.38491	0.613157	0.816716	0.914059	0.533324	0.531943	0.548479	1.00892	0.79152	0.638338	0.517895	3.30893	3.64572	2.01922	2.80434	2.41252	1.81259	2.93312	3.22891	2.41795	1.79614
40	4.55525	3.75959	4.49268	3.13018	6.92219	6.3564	4.72329	4.64365	5.59655	5.14402	3.95294	2.577	3.53488	3.10011	3.36156	3.67882	4.51529	4.52106	4.7021	4.55819	4.02897	9.79487	3.3911	2.71319	3.04426	3.26288	2.80221	3.37233	4.15303	5.75171	0.631127	0.717768	0.968547	1.04922	0.846002	2.04039	1.08158	1.11161	0.908377	0.54075
41	1.80346	1.5357	1.63135	1.31847	2.01383	1.75848	2.6066	1.77687	1.67636	1.88387	2.43538	1.97159	1.89275	1.51506	1.49569	1.36096	1.55861	1.67281	3.37891	1.5708	1.79696	1.55491	1.44247	0.926046	1.98833	1.83273	1.66282	1.28492	1.48921	1.29169	0.436855	0.407787	0.673894	0.657444	0.575961	1.15223	0.8301	0.740013	0.712123	0.367678
42	1.74106	2.06788	1.3048	1.24949	1.69872	1.58883	0.963109	1.40822	1.1137	1.00958	1.26929	0.82591	1.71089	1.90644	1.77328	1.55856	1.5099	1.53577	0.795369	0.807368	1.93342	2.89431	0.95734	1.37206	1.30138	1.54548	1.55701	1.32839	1.69375	2.22798	4.65112	3.87004	3.408	3.6792	5.79613	4.33506	4.79802	4.94737	3.7525	4.16718
43	1.61017	1.14425	0.368792	0.457466	0.835452	0.693102	1.94961	1.82041	0.506906	0.565444	0.299071	0.747425	0.563286	0.824572	1.55943	0.655744	0.567202	0.67535	0.943598	0.451313	0.933468	2.14934	0.607749	0.58699	0.633882	0.739554	0.741178	0.768696	0.759575	0.765976	0.416915	0.545634	0.292078	0.306821	0.411931	1.16435	0.510658	0.38074	0.594857	0.482036
44	0.99172	1.04078	0.604054	0.312556	0.98341	0.400525	1.21867	1.45478	0.783728	0.669935	0.600923	0.476612	0.895569	0.51384	0.822069	0.530412	0.488702	0.634824	0.595693	0.246763	0.622885	1.69161	0.514856	0.318972	0.703415	0.641219	0.647715	0.293062	0.595602	0.530972	0.454002	0.679444	0.385422	0.47873	0.511561	0.4397	0.428803	0.585042	0.489864	0.547629
52	4.39126	3.20902	3.20601	2.79916	4.42042	3.88498	3.22597	3.32404	4.75459	4.76318	3.94756	3.43318	2.99906	3.35842	3.50752	3.0378	3.02896	3.44443	5.04395	3.73121	3.72626	6.17406	1.96103	2.42366	8.50739	7.46029	3.22953	3.7866	3.18697	3.37434	0.302006	0.414737	0.203795	0.258949	0.331351	0.242175	0.291046	0.363083	0.47346	0.55495
53	0.844332	1.19555	0.401242	0.547056	0.7324	0.439027	0.312981	0.898044	0.51908	0.377689	0.775788	0.541049	0.195051	1.06255	0.478292	0.467099	0.556479	0.601271	0.2684	0.218607	0.365498	0.216448	0.226282	0.330765	0.508906	0.506354	0.525511	0.809509	0.689056	1.00721	14.5356	15.7028	25.9049	23.0811	12.4196	29.6328	18.3272	19.0591	19.8493	22.3704
54	1.02902	0.63914	0.674869	0.577382	0.446534	0.466696	0.606218	0.836639	0.52107	0.574448	0.615241	0.74192	0.437491	1.23561	0.437753	0.418879	0.60819	0.90685	0.540233	0.546463	0.69887	2.02034	0.446495	0.61435	0.830476	0.905361	0.853749	0.555195	0.784657	0.952184	1.65649	1.92512	2.30504	2.13571	1.22855	2.44224	1.69467	1.5719	2.04647	2.74449
55	0.651382	0.742167	0.72663	0.448893	0.617518	0.327063	0.302882	0.407949	0.346406	0.362685	0.569898	0.525485	0.463472	0.82714	0.793315	0.36362	0.546567	0.512883	0.309791	0.173486	0.994429	0.9709	0.921875	0.920329	0.454626	0.338064	0.395089	0.371891	0.433314	0.409027	2.59671	2.8758	2.71855	2.46221	2.52037	1.03951	2.3802	2.47735	2.24097	1.93355
56	17.6134	24.3904	23.9989	21.6617	32.409	26.8359	24.4637	15.8774	20.2612	18.2778	19.5444	15.9544	27.9577	19.1764	20.6731	21.002	23.6082	20.7383	19.9643	34.5906	22.1556	17.7696	19.8316	21.0931	17.0733	13.9299	17.0183	19.6984	22.6036	21.2095	1.06373	1.23483	0.567651	0.9247	0.945208	0.820973	1.07392	1.18962	1.27655	0.981045
61	1.43668	1.81086	2.44148	2.4479	3.11762	2.56657	4.34327	3.00932	2.2116	2.40761	1.6831	1.14999	1.94781	1.86604	1.57525	1.57255	2.01972	1.76154	1.61066	2.01901	1.43588	2.22735	1.36367	1.73461	1.48414	1.75811	1.78112	2.00974	1.86624	2.50308	3.85455	4.03951	3.05819	2.98147	3.55596	5.1278	4.37772	3.6056	5.35191	5.78577
63	1.61898	1.67835	2.23672	2.30792	1.39136	1.77018	3.2854	2.58053	1.61349	2.12043	2.16705	2.89837	2.5512	2.71096	2.14064	2.34822	2.68803	3.0078	3.0202	1.72737	1.78116	0.575238	2.6178	2.28215	2.16696	2.5937	3.07857	2.00147	2.73996	2.32196	17.767	15.8517	14.8602	13.1173	22.1906	7.74628	14.8696	15.1159	13.6322	14.3832
65	0.901312	1.15871	0.700283	0.796322	0.622557	0.632349	0.260266	0.594617	0.777975	0.82878	0.81592	0.993058	0.513773	1.04792	0.904631	0.512538	0.711943	0.800435	0.363669	0.589646	0.664572	1.3313	0.324679	0.564884	0.563663	0.695961	0.447432	0.585372	0.580467	0.922902	1.4345	1.36261	2.09539	1.97133	1.34021	2.66311	1.81342	1.85708	2.71588	2.40397
67	2.74612	3.84269	2.9819	5.16051	2.78743	4.06127	2.07991	2.55113	4.49165	4.31583	4.47606	2.90602	2.12942	2.75703	3.87267	2.84437	3.59349	3.34799	2.6394	2.0488	3.29871	3.88133	1.89537	2.70251	2.62751	4.4808	2.56939	4.18519	2.81009	3.02964	1.90947	2.88941	1.30607	1.38791	1.44032	1.43959	1.36235	1.52288	2.36292	4.94687
68	11.3109	7.3623	11.3164	11.2478	7.91847	11.3111	11.4009	10.8881	14.8159	15.8662	14.0205	15.7342	10.6752	11.1294	8.98394	11.3152	12.4019	13.3309	19.9839	12.9364	14.3953	10.9865	13.1956	11.1713	17.4718	15.6067	16.2313	12.9708	10.4746	10.1449	15.3728	14.8249	15.8705	13.59	16.9123	6.43486	12.5224	13.8521	14.5949	15.9266
72	2.16964	2.74775	4.60587	4.30124	2.05135	3.17405	2.74829	3.75925	4.63969	4.39809	3.12239	1.66379	1.93338	2.30614	2.75142	2.67467	3.01348	3.53567	1.75233	2.57651	0.957398	0.19299	1.22178	1.95862	2.55317	2.92652	2.5368	3.12737	2.46538	4.12578	0.240141	0.39293	0.226071	0.286363	0.261919	0.327939	0.230378	0.532048	0.0596319	0.254873
73	1.20864	2.91224	3.30314	6.47211	1.3606	4.32989	1.64803	2.29833	3.71771	4.41802	1.95956	3.36076	1.12963	2.60952	1.44706	1.86257	2.51722	2.47208	1.41724	2.35879	2.45314	1.62465	1.09043	4.03664	1.91944	4.70205	2.51913	4.36026	1.92235	1.84583	1.02294	0.875838	0.713854	0.630182	1.06683	1.07543	1.03436	0.624444	0.941105	0.459275
74	14.632	11.911	24.7663	25.3224	8.41898	14.1465	16.2708	14.1929	22.5799	24.0734	23.6082	30.217	22.6708	21.0933	20.6426	28.2303	22.4163	22.5851	23.5862	20.8014	20.0173	2.70936	33.9953	31.1819	19.7102	17.3363	27.2541	22.7736	22.2078	13.5889	0.281342	0.511642	0.258284	0.3471	0.167441	0.285355	0.176129	0.538072	0.355838	0.155939

## Sheet: NG FFPE SCC
Relative Quantification (%) of SCC samples from FFPE biopsies											C=control	T=tumor
	1C	1T	2C	2T	3C	3T	4C	4T	5C	5T	6C	6T	7C	7T	8C	8T	9C	9T	10C	10T	11C	11T	12C	12T	13C	13T	14C	14T	15C	15T
Glycan ID
2	0.375423	0.245543	0.144549	0.115352	0.183988	0.278476	0.12326	0.137665	0.642453	0.508273	0.278794	0.1915	0.0784171	0.185468	0.169922	0.277603	0.284416	0.292179	0.165186	0.221571	0.874469	0.268438	0.125698	0.434324	0.101324	0.170457	0.0480763	0.102831	0.0715987	0.0891994
6	0.416441	0.465721	0.306653	0.251987	0.303985	0.441065	0.342988	0.29988	0.843701	0.788985	0.846354	0.53824	0.190833	0.803685	0.283173	0.637777	0.534598	0.433342	0.32363	0.399083	1.05586	0.555823	0.288805	0.75342	0.995797	0.919395	0.787147	1.07366	0.784531	1.08888
7	0.687139	0.55661	0.640667	0.69249	0.891193	1.73389	0.8569	0.855109	0.844351	0.614654	1.43017	1.02952	2.48829	2.9902	0.890769	0.961131	0.575027	0.704005	0.857406	1.11824	1.57721	1.06974	0.53566	0.637652	1.26052	1.29516	1.11392	0.891114	0.848496	0.615795
8	0.894443	1.81552	0.584519	1.23319	0.671388	1.12982	0.86275	1.04463	1.75692	3.49827	1.47479	1.9267	0.509917	1.01383	0.780718	1.35418	1.0955	1.34458	0.651502	1.31153	1.41391	1.32461	0.593397	1.59129	1.47234	2.19365	1.46067	1.73298	0.731761	1.53108
9	0.411115	0.741138	0.202296	0.508888	0.279528	0.436538	0.282016	0.38186	0.641483	1.33016	0.575158	0.700296	0.160556	0.286198	0.282506	0.421636	0.379082	0.551478	0.198279	0.455531	0.813824	0.558188	0.195187	0.571545	0.611456	0.79345	0.482759	0.796269	0.343437	0.747652
10	1.81546	4.99824	1.31536	3.44926	1.78424	3.64726	1.90644	2.73684	2.47252	6.39196	3.39796	5.29524	1.28371	1.85061	1.54979	2.78254	1.89051	2.75364	1.18591	2.79982	2.21828	2.67457	1.61314	4.11331	2.1724	3.42614	2.13945	2.92963	1.05486	2.94217
12	2.11567	4.84069	1.40048	3.11217	1.79419	3.50355	2.09732	2.48446	2.12766	4.44083	3.00122	3.9722	1.25017	1.06272	1.50857	2.6138	1.6833	2.14717	1.21552	2.46632	0.710058	2.22433	1.83783	4.56325	1.54703	2.26592	1.37011	1.92676	0.724058	1.9183
14	1.55243	3.42004	1.21763	2.05515	1.48461	2.18139	1.51286	1.91592	2.7307	4.16684	2.41345	3.10866	1.0312	1.53496	1.3879	2.19802	1.53455	1.84041	1.21171	2.02408	2.70274	1.85966	1.32996	2.84507	2.35424	3.35141	2.01623	2.61536	1.45974	2.8129
16	0.541984	0.184359	0.263554	0.194986	0.335388	0.328377	0.35946	0.351419	0.208188	0.116027	0.447284	0.212331	0.628937	0.78163	0.27789	0.212567	0.475356	0.269827	0.262901	0.272935	0.626516	0.305246	0.284747	0.195369	0.335975	0.27875	0.207952	0.244355	0.235595	0.194773
18	0.908008	0.690188	0.719924	0.559669	1.17712	0.739847	1.1421	1.22664	0.523184	0.194437	1.30979	0.622053	1.2213	0.936051	0.966956	0.874966	0.665022	0.642639	0.87656	0.765533	1.18885	0.704874	1.0381	0.514533	0.874507	0.56611	0.741831	0.568904	0.628925	0.661
23	0.427551	0.0979917	0.110163	0.0758284	0.0923828	0.076291	0.120792	0.0765405	0.144124	0.122815	0.0885493	0.0725252	0.10314	0.142029	0.0944843	0.189616	0.120137	0.066221	0.0514832	0.067657	0.18451	0.105386	0.0795245	0.100086	0.171056	0.205739	0.098538	0.132725	0.101745	0.081707
24	0.483013	0.355145	0.470238	0.335357	0.475655	0.318084	0.568529	0.485541	1.21744	0.772109	0.695893	0.3803	0.368198	0.255478	0.597826	0.447192	0.734727	0.611429	0.726769	0.557498	0.777989	0.493995	0.520034	0.438216	1.04697	0.876481	1.21596	0.955264	1.19925	0.856576
26	0.442598	0.304867	0.7521	0.262444	0.829322	0.497	0.658719	0.483693	1.47568	0.555474	0.851981	0.309623	0.47929	0.220099	0.926531	0.741423	1.31865	0.690478	1.00876	0.51376	1.19623	0.517399	0.839222	0.40091	1.25835	0.925901	1.68849	1.02646	1.43603	1.00849
27	0.934032	2.26892	0.69018	1.3353	0.779732	0.752959	1.29427	1.32667	1.51231	2.12171	1.33147	1.09343	0.932251	1.48904	0.639787	0.927962	1.28064	1.18538	1.15015	1.06326	1.59981	0.834329	0.707461	0.998936	1.88033	2.23928	1.60084	2.92054	1.73477	1.37238
31	0	0.220828	0.396854	0.212781	0.455882	0.369808	0.293794	0.260008	0.802507	0.457017	0.397963	0.285705	0.254806	0.132526	0.423579	0.409882	0.802746	0.530882	0.504091	0.293617	0.787074	0.407041	0.395778	0.311225	0.943249	0.775376	1.01306	0.816898	0.785296	0.638591
33	0.427301	0.479691	0.422352	0.691015	0.329804	0.386	0.511312	0.59449	0.925754	1.44161	0.47723	0.51981	1.20187	2.21652	0.314091	0.660227	0.402925	0.483496	0.398088	0.673952	0.88318	0.549543	0.297962	0.471871	0.739726	1.50611	0.657658	0.870612	0.724426	0.641435
35	1.36179	1.76655	1.31182	1.92828	1.59894	4.44769	1.84065	1.72938	3.03668	2.77571	2.65976	2.46719	7.31042	8.65661	1.74613	2.1869	1.40806	2.37084	2.63235	3.27579	3.50693	2.15083	0.942604	1.97646	3.58465	4.88848	3.2585	1.83197	8.64828	5.31117
36	0.854383	1.41286	0.358542	0.722756	0.537674	1.44022	0.476719	0.700402	0.91938	1.48914	0.655405	1.12205	0.27256	1.91061	0.353862	0.707318	0.721686	1.40087	0.317732	1.01522	1.03335	0.509079	0.40219	4.75263	2.43681	2.90197	0.997648	1.42821	0.657308	4.05758
37	0.460032	0.302149	0.243668	0.329136	0.246181	0.313202	0.314234	0.352854	0.36733	0.500927	0.307043	0.335453	0.24993	0.266404	0.19858	0.287543	0.222055	0.213941	0.228997	0.360618	0.269742	0.317684	0.250558	0.364529	0.377076	0.465413	0.31221	0.301224	0.293121	0.404565
38	0.674099	0.295677	0.900204	0.299713	0.80659	0.438277	0.791099	0.552767	1.57251	0.659407	0.928008	0.411535	0.404355	0.24464	1.22811	0.869881	0.833081	0.593596	0.908746	0.524817	1.02647	0.524721	0.915589	0.378075	1.28478	0.805591	1.55036	0.945668	1.10757	0.864699
40	8.07187	9.00662	6.86288	14.4534	5.22939	5.09729	8.58942	10.264	9.9389	19.131	5.35855	7.24056	8.95612	12.7117	4.46135	6.30923	3.80603	4.59229	4.6115	6.75915	7.44386	6.89409	5.00185	6.26212	5.45547	6.5383	5.84247	7.68784	3.89844	4.73046
41	1.96408	1.86299	2.48384	1.87167	2.38743	1.73786	2.15341	2.04813	3.53514	2.15731	2.46561	1.81484	1.9486	1.31365	2.1732	2.08968	2.52615	2.20821	3.20543	1.79707	2.47703	1.55344	2.30139	1.69705	3.76825	3.46804	3.94489	3.9127	3.36699	2.815
42	2.14497	2.18199	1.73906	1.62006	1.56398	1.82771	2.19546	1.91433	2.72723	2.35335	2.96314	2.94286	1.02094	1.76462	1.65916	2.29484	1.39593	1.73476	1.52685	2.10345	2.11515	1.40498	1.75599	2.42274	2.17777	2.49553	2.06518	1.89038	1.88827	2.59265
43	1.43163	1.32245	1.0782	0.972501	1.40517	1.95024	1.27386	1.1665	1.80716	1.13815	1.27421	1.14167	2.24437	2.75671	1.91159	2.31088	1.6548	2.22439	1.98389	2.25142	2.46273	1.53163	0.969497	1.20549	2.3278	2.59667	2.62137	1.87452	4.74882	2.78954
44	1.06102	1.13496	0.782685	0.754701	1.01332	1.21156	1.10425	1.07636	1.51494	0.872102	1.12748	1.08504	1.59034	1.98502	1.20977	1.37073	1.12596	1.35974	1.36056	1.3179	1.34211	1.04805	0.745738	0.848175	1.72728	1.85995	1.94272	1.79045	2.46208	1.41053
52	4.37894	5.83952	4.2754	7.58343	4.18463	4.32814	6.51381	7.85561	6.10626	6.01116	5.23384	6.91509	5.78094	4.22711	4.60666	4.76168	7.21984	7.03292	6.35448	7.3273	5.46863	4.03794	4.85084	5.5982	6.40681	8.26588	8.0929	13.9729	9.76692	9.15068
53	0.637131	0.794237	0.361308	0.574523	0.43528	1.09249	0.347154	0.639886	0.638532	0.80444	0.48318	0.973113	0.344446	1.26472	0.461265	0.565635	1.00378	1.36218	0.459434	0.887674	0.843617	0.621587	0.360959	2.37159	1.09952	1.61079	0.559025	0.55833	0.616703	1.5966
54	0.46028	0.427263	0.513089	0.36414	0.497382	0.514431	0.356988	0.430441	0.787087	0.427285	0.429311	0.593759	0.363354	0.54102	0.614825	0.721677	0.786309	0.634924	0.545444	0.471699	0.999769	0.557605	0.514577	0.739883	1.04833	1.41839	0.913414	0.976801	0.85783	0.978169
55	0.296221	0.176188	0.264154	0.140526	0.404994	0.246185	0.189556	0.182139	0.422092	0.167132	0.227406	0.307764	0.239142	0.191628	0.427337	0.501459	0.65391	0.276623	0.621143	0.333787	0.712694	0.319149	0.265089	0.274005	1.03624	1.08726	0.601294	0.639354	0.635457	0.63201
56	22.494	17.7357	24.1179	15.0621	21.6615	16.726	22.6183	17.3794	16.8873	13.0658	16.8544	14.6648	19.0852	16.2252	15.9265	17.994	15.3326	13.1369	14.6243	16.768	16.2014	24.4307	17.3326	16.4033	12.3434	8.73854	11.3247	10.1166	10.4287	9.72852
61	2.64132	2.63705	2.04963	1.78144	2.72317	2.26091	1.58092	1.28209	1.10055	1.26398	1.81884	1.8334	1.36879	1.41028	1.38628	1.41211	1.40492	1.77069	1.40475	1.79369	1.37158	2.36168	1.77203	1.74656	2.35743	1.5796	2.7219	1.58886	1.03165	0.998652
63	2.27427	1.13458	2.73515	0.868323	3.0249	2.06151	1.38322	1.2258	1.95648	0.641399	1.57642	1.06253	1.50919	0.908986	2.61791	1.99984	2.03231	2.12431	2.38277	1.4117	1.36577	1.63632	2.52807	1.34189	2.27723	0.820438	2.03023	1.22185	1.74734	1.33835
65	0.933819	1.16217	0.698935	0.901526	0.776238	1.05712	0.823359	0.883174	1.13187	1.02799	1.27513	1.83359	0.690029	1.07573	0.840077	1.29753	1.1699	1.10837	1.01272	1.07861	1.75691	0.763619	0.751261	2.05401	1.6756	1.47012	1.23136	1.31577	1.60278	2.63542
67	8.24768	6.80377	4.16939	9.94325	4.3877	5.76422	5.37566	6.46517	3.62995	6.17904	4.80427	8.58237	6.23715	7.84441	3.63513	4.93957	4.55896	5.11497	4.20309	7.88229	4.18939	4.49451	4.0188	5.89779	3.7839	7.2213	2.93465	3.79949	3.82731	4.24892
68	12.385	9.3767	16.0859	11.8599	14.1149	11.5742	14.894	16.162	14.0677	7.3951	15.1229	11.3536	13.1099	6.54786	19.6444	14.9221	19.7933	17.6898	22.293	13.9884	13.3598	11.846	19.5096	8.33665	15.3328	13.2133	18.9373	16.9112	19.31	16.4824
73	2.34087	2.89712	2.07792	2.10064	2.99695	3.00188	2.44253	1.99584	0.690307	0.610476	2.25308	2.0697	4.01426	3.77441	1.83863	2.0015	1.72138	2.21204	2.11621	2.69121	1.20823	2.13953	2.37659	2.6942	0.9348	0.705754	1.08516	0.821037	1.36258	1.4702
74	1.2947	2.87095	1.47265	3.88833	2.33289	2.56322	1.13203	1.68155	0.452941	1.2042	1.47986	2.68918	0.979693	1.61036	0.705457	0.916016	1.38055	1.38043	1.01508	1.79944	1.02717	1.76322	1.77365	2.79615	1.30624	1.35962	0.690425	0.845866	0.703664	1.01943
76	9.8532	5.90972	14.6394	5.75623	14.1588	11.931	9.22448	7.66731	6.78845	2.0021	9.69962	6.77753	7.79638	4.59207	19.5675	12.0833	14.1623	13.5723	13.9382	7.46294	9.04708	13.4497	18.7805	9.85415	7.90824	3.11326	7.94931	4.72309	6.69809	6.36494
104	0.148088	0.50587	0.223386	0.375534	0.214636	0.216875	0.285632	0.410831	0.0192613	0.0278969	0.26202	0.670792	0.117526	0.155691	0.212695	0.178748	0.0346306	0.0753211	0.172274	0.32044	0.0812896	0.0856476	0.181234	0.291302	0.129387	0.148138	0.107526	0.139155	0.144965	0.136719
107	1.15793	0.757402	0.917339	0.762039	1.42892	1.37752	1.1597	1.27273	1.03297	0.573703	1.72239	0.85351	2.18341	2.1195	1.47905	1.56729	1.27442	1.26242	1.29315	1.37305	2.07868	1.10518	1.0162	0.752051	1.45496	1.4384	1.64279	1.1024	1.33059	1.04186

## Sheet: OG fresh
Relative Quantification (%) of O-glycans from fresh biopsies							C=control	T=tumor
	1C	1T	2C	2T	3C	3T	4C	4T	5C	5T	6C	6T	7C	7T	8C	8T	9C	9T
O-glycan ID
1	2.75591	0.620301	3.01981	4.14861	2.41302	0.424605	1.76498	0.744528	4.51855	0.84924	3.17446	1.54392	3.75281	1.2876	1.57444	0.627539	4.41523	0.425039
2	0.775234	0.17849	0.778083	0.832907	0.824018	0.410873	0.617573	2.13377	0.603573	0.544599	1.31744	1.257	0.860332	0.340373	0.927956	0.494144	1.04595	0.590404
3	9.21949	8.43614	16.1907	11.0323	16.0614	8.13353	12.2912	10.1438	10.8652	14.3539	12.313	11.6019	13.2464	8.35203	12.3526	9.73183	16.1703	12.6933
4	2.77082	0.944913	1.5317	2.42756	1.5702	2.06617	2.83247	2.50895	2.2283	1.75784	4.8118	3.64108	1.43749	1.4707	2.32496	2.19255	0.80513	1.10049
5	35.9127	30.0584	48.4208	43.7384	46.6928	26.7287	39.9711	32.29	51.4723	40.6692	41.9274	37.7556	43.7015	32.5655	47.1458	38.5658	44.6836	33.5329
6	0.66461	0.49528	1.45147	1.28924	1.33116	0.441114	0.657772	0.330536	0.654086	0.219399	1.4331	0.791533	0.722264	0.589715	1.33769	0.77909	1.7343	0.605036
7	1.06993	1.73574	1.4681	1.5095	1.12865	1.81238	0.816789	6.34535	2.17946	1.2611	1.43846	4.41072	0.66991	1.31033	1.83858	0.989791	1.3297	1.39282
8	0.599954	1.21394	0.450138	0.469515	0.528332	2.89175	0.770085	0.853955	0.853148	4.77643	0.669361	1.32362	0.914651	1.02715	1.63341	4.33379	0.365928	3.16233
9	6.00592	6.36595	5.62333	5.96582	5.2994	7.02761	10.5232	12.5704	4.75303	6.89515	12.325	10.3385	5.40139	5.78595	7.05408	5.77572	11.5498	4.63369
10	3.55755	2.17908	2.34171	2.59484	2.40893	1.83878	3.40374	1.56145	1.90972	0.838742	1.38906	1.5908	2.55703	3.84619	0.765387	0.660688	1.4286	0.845144
11	8.44858	14.8907	4.76533	7.22935	5.66928	18.7522	7.50325	7.3957	6.10756	8.36709	7.74888	8.24834	9.08616	13.8028	6.25598	9.2658	4.19643	11.0759
12	25.2226	26.3141	12.0266	16.0372	13.6498	21.4937	16.4736	19.2899	10.4272	12.0144	9.6663	14.4614	15.2769	25.4815	12.8976	16.9786	10.4289	18.751
13	2.99671	6.56697	1.93219	2.72473	2.42296	7.97858	2.37426	3.83166	3.42794	7.453	1.78575	3.03557	2.37311	4.14015	3.89158	9.60466	1.8462	11.1918

## Sheet: OG FFPE BCC
Relative Quantification (%) of O-glycans from FFPE BCC						C=control	T=tumor
	1C	1T	2C	2T	3C	3T	4C	4T	5C	5T	6C	6T	7C	7T	8C	8T	9C	9T	10C	10T	11C	11T	12C	12T	13C	13T	14C	14T	15C	15T	16C	16T	17C	17T	18C	18T	19C	19T	20C	20T
O-glycan ID
1	0.84371	1.18505	2.15208	0.687093	1.56445	0.381914	2.38959	0.533142	2.49748	0.338889	1.98386	0.263255	0.5654	0.702718	0.859898	0.16795	0.443671	0.120434	0.949444	0.529956	1.21679	0.51538	2.61433	1.87395	1.41153	2.13702	2.09827	1.63707	2.46617	0.915783	2.06698	1.08863	1.46283	2.25964	1.68779	1.13767	0.024033	0.117449	1.97251	1.30472
2	1.41594	1.22388	1.6895	1.17488	1.03531	0.697252	1.53542	0.994568	2.79251	0.726124	1.34312	0.725576	1.46014	1.21132	1.77419	1.05972	0.485741	0.537443	2.02867	1.12783	1.38516	1.11996	3.33283	2.18277	3.91566	3.26819	3.84405	5.26893	3.34838	1.95432	2.27099	1.417	2.27851	3.78413	1.20298	1.01298	0.489966	0.206168	0.522629	0.844161
3	12.4013	33.0104	19.308	29.3472	46.8081	35.6664	33.1775	34.8124	19.0014	15.4038	24.1862	13.1782	18.9588	26.3823	22.9727	35.1714	11.8592	15.1955	22.7583	18.2156	30.1733	31.8766	13.6439	11.6173	10.2351	8.40255	10.1217	17.0296	10.8641	13.9323	13.4194	16.7105	13.178	11.6511	20.7812	18.9525	45.847	39.5192	27.9399	29.8658
4	43.2609	8.22989	17.2386	7.55271	5.54479	3.88931	6.87109	6.69077	16.2371	6.82698	18.193	7.83644	18.8154	3.78133	16.3078	9.31773	3.81682	2.31609	19.6282	11.1869	7.17663	6.22281	2.21187	5.54207	17.3731	13.1844	9.92787	10.1452	7.2642	2.92541	5.80397	3.41502	5.4508	8.2376	13.2277	6.98049	17.4247	27.5539	5.87084	2.55863
5	20.7191	36.7754	32.4151	20.3458	33.6917	30.0685	37.3339	24.7059	31.7188	15.9043	12.3787	10.71	25.7215	36.0648	22.476	19.1728	25.6508	23.226	15.8735	19.689	24.7062	21.7223	48.4104	36.5126	24.471	27.2472	39.5194	33.0467	30.1659	40.9159	45.8518	38.8477	38.5525	39.7112	35.5468	22.8402	10.9962	2.59107	44.4572	45.7934
6	0.0847449	0.12005	0.388219	0.0554017	0.279696	0.082135	0.369784	0.0225554	0.0801583	0.0849128	0.21615	0.0465062	0.193599	0.216024	0.231578	0.112093	0.269521	0.168829	0.120355	0.124239	0.161629	0.0383975	0.611761	0.768489	0.681632	0.470401	0.778379	0.455968	1.5747	0.794132	0.485839	0.629202	0.535171	0.637019	0.245015	0.127952	0.0298534	0.0226433	0.219166	0.331947
7	1.34774	0.892651	2.46841	1.81079	1.58916	0.449339	2.64013	0.572828	2.76389	0.737076	5.69351	1.08974	3.0479	1.39084	2.86762	2.53237	2.3061	1.38576	3.22731	1.50911	2.26104	1.45192	0.984708	0.876962	1.40753	2.07427	1.44661	1.58617	3.67742	0.429995	1.07025	0.647786	1.44091	1.8103	1.72229	1.47526	4.84779	4.5525	0.480035	0.494123
8	0.260364	0.361327	1.60254	0.556719	0.185359	0.224336	0.154124	0.190598	0.610642	5.5379	0.802283	5.03313	0.568954	1.94906	0.865075	1.31248	0.787145	1.078	1.12115	3.68654	0.665092	0.659294	0.495293	4.39555	1.36495	1.75445	1.53804	1.40432	2.25303	1.41881	1.01996	3.83768	2.06197	0.505237	0.288032	8.39102	0.127411	0.0947248	0.118211	0.801647
9	0.569412	0.61957	1.1796	1.4998	0.403384	3.24172	0.218523	0.971616	1.52289	1.10156	7.12819	2.33178	0.66722	0.823961	0.873995	1.0922	2.97464	1.60681	0.975718	0.739159	1.41561	1.98323	2.82417	1.73161	5.05426	8.4708	4.06927	1.06693	1.79049	0.878764	1.22793	0.747772	1.64486	1.95877	0.163594	2.56627	0.160974	0.094659	0.511489	0.617422
10	9.72126	4.95406	7.17489	5.31808	4.01109	5.93296	5.75782	7.22589	10.3326	3.90689	7.80708	2.62709	14.5288	3.94221	11.76	8.8162	11.7265	8.0098	10.9942	7.51579	6.66247	5.22977	7.534	9.05891	17.6543	17.0154	8.36483	6.24568	13.6342	11.8606	12.976	8.74291	9.3777	12.6417	14.4619	3.75426	10.9042	10.317	8.96418	6.35217
11	5.16125	6.42615	7.15905	16.8519	3.37798	7.71677	5.97924	16.0266	7.04134	23.7146	5.63438	31.1963	7.60894	6.23251	11.0457	11.1824	17.2	16.1564	12.0148	11.6873	11.0971	15.3729	7.33587	12.8252	7.16364	7.66981	8.72425	12.5012	7.67707	9.15293	4.66646	7.59834	11.6234	7.4892	6.42812	25.4395	6.33216	13.4599	4.53193	5.86083
12	2.3361	2.74436	3.80804	10.1713	0.618834	3.19355	3.05322	4.59387	2.92969	4.14605	1.93803	4.27803	5.03278	3.26607	3.94913	4.19999	18.4701	24.6706	5.08734	5.34601	8.48754	9.66512	6.88115	9.85828	5.49559	3.82033	6.88393	6.90507	10.0616	11.3871	5.14673	9.74503	8.10248	6.86185	3.75892	3.00954	1.64092	1.09502	3.79048	3.91396
13	1.87814	3.45715	3.41598	4.62832	0.890217	8.45588	0.519709	2.65926	2.47147	21.5709	12.6955	20.6839	2.83049	14.0368	4.0164	5.86258	4.00975	5.52833	5.22104	18.6425	4.59149	4.14229	3.11972	2.75628	3.77179	4.48528	2.6834	2.70726	5.22281	3.43396	3.99371	6.57241	4.29083	2.45225	0.485664	4.31233	1.17477	0.375866	0.621377	1.26118

## Sheet: OG FFPE SCC
Relative Quantification (%) of O-glycans from FFPE SCC							C=control	T=tumor
	1C	1T	2C	2T	3C	3T	4C	4T	5C	5T	6C	6T	7C	7T	8C	8T	9C	9T	10C	10T
O-glycan ID
1	1.27428	0.464437	1.71128	0.563384	1.89899	1.1218	2.24986	1.05655	2.60755	2.43963	2.02887	0.866962	1.83874	1.56844	1.98134	0.933773	1.73632	1.34888	1.79297	1.39505
2	2.24566	3.11768	2.88468	5.78762	3.5339	2.46088	3.45907	2.15619	5.04845	4.87835	4.86624	4.07307	4.9871	16.7812	4.34023	3.89488	3.77736	3.25134	4.30339	5.976
3	30.5064	23.3187	29.8351	24.4006	22.8861	25.1363	22.4892	23.8694	31.2258	26.6736	29.6697	34.6104	27.9577	29.489	28.2413	27.2111	30.6223	24.9814	17.8343	20.4528
4	6.59757	4.72533	2.82344	1.81341	2.46152	2.59052	3.21583	2.57241	4.03128	4.69823	2.33161	2.55843	2.51157	4.90172	4.28409	4.56786	2.83473	3.65112	13.9192	5.17337
5	35.0734	28.8574	38.1751	32.95	42.4548	36.9926	38.8597	40.6437	33.4039	35.4195	35.3659	25.5533	40.4192	20.9533	32.9774	30.9013	39.2071	28.127	32.0051	35.3123
6	0.363671	0.149199	0.605205	0.169564	0.422298	0.281445	0.435521	0.295026	0.309624	0.329366	0.521288	0.301165	0.462861	0.0843805	0.326439	0.376939	0.339826	0.39252	0.32406	0.429682
7	2.138	2.17609	3.40901	13.8624	2.7074	1.79335	6.39359	3.54303	1.90202	2.54047	2.44674	2.14703	3.42183	1.90604	3.76234	2.56875	0.719281	2.63032	1.7539	2.39695
8	0.409336	0.566418	0.880484	0.412164	0.594087	0.409213	1.02201	0.38937	0.201046	0.235263	0.369079	0.26926	0.52524	0.405984	0.401555	0.339405	0.191165	0.419428	0.299529	0.404847
9	0.525113	1.58221	0.757174	0.598912	1.9792	1.27668	2.31183	1.26572	1.80927	1.14983	1.05517	1.1163	0.554239	0.505606	0.873104	1.10417	1.04578	1.55285	0.878953	1.04198
10	8.15278	7.15188	6.31598	7.83757	5.60605	7.62825	6.35795	6.75522	6.43412	8.96035	6.93368	8.10971	5.06185	7.59194	7.2065	8.25355	3.46565	6.32494	12.657	11.2134
11	4.95485	19.049	4.88563	4.95307	7.11556	10.1463	5.57508	9.20367	5.83593	4.94099	5.38981	11.4169	5.80033	9.67146	6.01117	8.63774	8.84232	12.3044	7.7033	8.21701
12	6.2066	7.67992	4.23364	3.92546	5.97183	8.718	4.19182	6.82982	5.41655	6.65906	6.25496	7.98547	4.46262	5.1805	5.66423	9.51399	6.5459	13.2209	5.27642	7.02277
13	1.55228	1.1618	3.48325	2.72578	2.36821	1.44466	3.43852	1.41992	1.77447	1.07542	2.76695	0.991995	1.99663	0.960423	3.9303	1.69653	0.672253	1.79491	1.25188	0.963778
