# Supplementary material for: Alterations of the Human Skin N- and O-Glycome in Basal Cell Carcinoma and Squamous Cell Carcinoma
Source: Front Oncol. 2018 Mar 21;8:70. doi: 10.3389/fonc.2018.00070 (PMC5871710; doi:10.3389/fonc.2018.00070)
Supplement: Supplementary file 5 [file Data_Sheet_5.xlsx]

## Sheet: Annotation
Peak No	N-Glycan Name	N-Glycan Structure	Paucimannosidic	Oligomannose	Hybrid	Complex Neutral	Total NeuAc	Core Fuc	Triantennary	a2,3-NeuAc	a2,3-NeuAc + Fuc	a2,6-NeuAc	a2,6-NeuAc + Fuc	1 NeuAc	2 NeuAc	3 NeuAc
1	A4G4S4(2,6)
2	A3G3S3(2,6)
3	A3G3S1(2,3)S2(2,6)
4	A2G2S2(2,6)
5	A3F(3)G3S1(2,3)S2(2,6)
6	A2G2S1(2,6)S1(2,3)[6]
7	A2G2S1(2,6)S1(2,3)[3]
8	Man3
9	FA2G2S2(2,6)
10	A2G2S2(2,3)
11	FA2G2S1(2,3)S1(2,6) & FA2BG2S2(2,6)
12	A1G1S1(2,3)[3]
13	FA2G2S2(2,3)
14	A2G1S1(2,6)[6] (ca. 80%) & FA1G1S1(2,6)[3]				0.2			0.2					0.2
15	A2G1S1(2,6)[3]
16	A2G1S1(2,3)[6]
17	Man3-F (ca. 60%) & A3G3S2(2,6)		0.6	0.6			0.4	0.6	0.4			0.6
18	FA1G1S1(2,3)[3]
19	A3G3S1(2,3)S1(2,6) & A2G1S1(2,3)[3]								0.5	0.5		0.5		0.5	0.5
20	A3G3S1(2,3)S1(2,6)
21	A3F(3)G3S2(2,6)
22	FA2G1S1 (2,3)[6] & FA2BG1S1(2,6)[6] & A3F(3)G3S1(2,3)S1(2,6)							0.5	0.5	0.5	0.5	0.5	0.5	0.5	0.5
23	Complex Sialylated (no a(2,3)!) and Fucosylated N-Glycan	Exoglycosidase Digest: a(1-2,3,4,6) FUCase positive a(1-2,3,6) MANase negative a(2-3) SiaS negative a(2-3,6) SiaA positiv b(1-4,6)GALase and b(1-2,4,6)NAc-ase not evaluable
24	A2G2S1(2,6) & FA2BG1S1(2,6)[3] (ca. 10%)							0.1					0.1
25	FA2G1S1(2,3)[3]
26	A2G2S1(2,3)[6]
27	A2G2S1(2,3)[3]
28	FA2G2S1(2,6) & Man5 (ca. 20%)			0.2			0.8	0.8				0.8	0.8	0.8
29	FA2G2S1(2,3)[6] & FA2BG2S1(2,6) (ca. 10%)									0.9	0.9
30	FA2G2S1(2,3)[3]
31	A1G1[3]
32	FA2F1(3)G2S1(2,3)[6]	or
33	FA2F1(3)G2S1(2,3)[3]	or
34	FA1BG0[6]
35	Man6
36	FA2G0
37	A2G1[6]
38	FA1G1[3]
39	A2G1[3]
40	FA2BG0
41	Man7
42	Man5-FA1G0
43	Man7[D3]
44	Man7[D1]
45	FA2G1[6]
46	Man5-A1G1
47	FA2G1[3]
48	A2G2 & FA2BG1[6] (ca. 40%)							0.4
49	Man8
50	Man8[D1D3] & FA2BG1[6] (ca. 20%)			0.8		0.2		0.2
51	A2BG2
52	Man5-FA1G1
53	Man5-FA1G1'
54	FA2G2 & Man9 (ca. 15%)			0.15		0.85		0.85
55	A3[2,4]G2
56	FA2BG2
57	Man8-Glc
58	FA2F1(3)BG2	or
59	Man9-Glc
60	A3[2,4]G3
61	FA3[2,6]G3
62	FA3[2,4]G3
63	FA3[2,4]F1(3)G3
64	Complex Non-Sialylated and Core-Fucosylated N-Glycan (probably 3 or 4 antennae)	Exoglycosidase Digest: a(1-2,3,4,6) FUCase positive a(1-2,3,6) MANase negative a(2-3) SiaS negativ a(2-3,6) SiaA negative b(1-4,6)GALase and b(1-2,4,6)NAc-ase not evaluable
65	FA4G4
66	A4F2(3)G4
			--> Numbers given: percentages of the specific structure (obtained by exoglycosidase digest of a representative skin sample)
			--> these percentages can vary depending on the sample --> here given values are estimations

## Sheet: DATA-all
	K1		T1		K2		T2		K3		T3		K4		T4		K5		T5		K6		T6		K7		T7		K8		T8		K9		T9
Peak No	Signal Intensity in RFU	Rel. Signal Intensity in %	Signal Intensity in RFU	Rel. Signal Intensity in %	Signal Intensity in RFU	Rel. Signal Intensity in %	Signal Intensity in RFU	Rel. Signal Intensity in %	Signal Intensity in RFU	Rel. Signal Intensity in %	Signal Intensity in RFU	Rel. Signal Intensity in %	Signal Intensity in RFU	Rel. Signal Intensity in %	Signal Intensity in RFU	Rel. Signal Intensity in %	Signal Intensity in RFU	Rel. Signal Intensity in %	Signal Intensity in RFU	Rel. Signal Intensity in %	Signal Intensity in RFU	Rel. Signal Intensity in %	Signal Intensity in RFU	Rel. Signal Intensity in %	Signal Intensity in RFU	Rel. Signal Intensity in %	Signal Intensity in RFU	Rel. Signal Intensity in %	Signal Intensity in RFU	Rel. Signal Intensity in %	Signal Intensity in RFU	Rel. Signal Intensity in %	Signal Intensity in RFU	Rel. Signal Intensity in %	Signal Intensity in RFU	Rel. Signal Intensity in %		Average Controls (K) in %		Average Tumor (T) in %
1	31.5475	0.257858	44.0852	0.247968	47.9375	0.452194	8.79568	0.530342	153.642	0.705237	199.27	0.587993	113.548	0.627745	262.919	0.725517	0	0	27.8034	0.307022	110.222	0.652336	38.3588	0.440555	28.5887	0.871574	183.724	0.480399	136.458	0.785909	64.8515	0.568597	70.2666	0.576047	135.499	0.550019		0.547656		0.443841
2	76.0559	0.621655	46.7931	0.263199	106.582	1.00538	10.8697	0.655397	223.947	1.02794	284.442	0.839316	242.237	1.3392	367.45	1.01397	22.7601	0.825448	33.3069	0.367795	138.628	0.82045	36.0855	0.414446	32.0617	0.977455	154.842	0.404878	208.004	1.19796	108.664	0.95273	102.74	0.842262	119.667	0.485754		0.961973		0.539748
3	0	0	0	0	22.2403	0.209793	6.38567	0.385029	226.193	1.03826	251.385	0.741771	135.823	0.750892	377.109	1.04062	13.4391	0.487401	0	0	172.394	1.02029	42.1397	0.483979	0	0	100.839	0.263672	301.495	1.73641	122.251	1.07185	122.619	1.00523	212.192	0.861331		0.694253		0.484826
4	1255.84	10.2648	986.307	5.54771	1728.38	16.3038	213.894	12.8969	3608.35	16.5627	5205.18	15.3591	2605.56	14.4047	6158.4	16.9939	247.592	8.97952	584.782	6.45752	2141.74	12.6756	671.067	7.70727	552.322	16.8385	4477.83	11.7086	2954.66	17.0169	1575.35	13.8122	1871.54	15.3429	3236.93	13.1394		14.2655		10.3623
5	88.4301	0.722797	90.6336	0.50979	98.7911	0.931895	15.0865	0.909652	398.324	1.82835	467.735	1.38017	205.984	1.13877	432.673	1.19395	37.1564	1.34756	59.2197	0.65394	140.162	0.829526	39.6112	0.454939	71.112	2.16797	356.436	0.932003	111.174	0.640288	45.266	0.396877	140.155	1.14899	228.29	0.926678		1.19513		0.735799
6	70.5941	0.577012	116.687	0.656333	109.063	1.02879	16.1685	0.97489	288.271	1.3232	378.847	1.11788	212.053	1.17233	519.226	1.43279	34.5575	1.25331	62.7067	0.692446	223.375	1.32201	130.31	1.49662	50.2645	1.5324	379.03	0.991083	229.061	1.31924	129.649	1.13672	166.641	1.36613	322.565	1.30936		1.21049		0.980812
7	0	0	0	0	0	0	0	0	0	0	0	0	0	0	0	0	0	0	0	0	0	0	0	0	0	0	0	0	0	0	0	0	0	0	0	0		0		0
8	89.2466	0.729471	0	0	50.7639	0.478856	11.1066	0.669679	78.9892	0.36257	311.53	0.919244	0	0	344.659	0.951077	0	0	0	0	143.255	0.847831	100.72	1.15678	17.1995	0.524355	100.448	0.262649	73.0851	0.420922	118.738	1.04106	0	0	157.446	0.639107		0.373778		0.563959
9	123.531	1.0097	284.793	1.60189	117.887	1.11203	25.7962	1.5554	382.168	1.7542	661.454	1.95178	257.916	1.42588	673.705	1.85907	45.018	1.63269	115.618	1.27673	249.184	1.47476	100.618	1.15561	66.9003	2.03957	935.086	2.44505	397.786	2.29099	198.427	1.73974	145.068	1.18927	397.098	1.61191		1.54768		1.51972
10	62.5972	0.511648	106.159	0.597115	34.2455	0.323037	13.1654	0.79382	139.752	0.641476	70.2624	0.207326	79.9425	0.441959	85.1382	0.234936	32.9503	1.19502	90.5146	0.999517	130.833	0.774313	78.1839	0.89795	0	0	147.878	0.386669	37.859	0.218043	36.5183	0.32018	32.5549	0.266886	62.3624	0.253142		0.48582		0.469066
11	143.775	1.17516	353.636	1.98911	99.5332	0.938896	21.0076	1.26667	268.361	1.23181	641.091	1.89169	254.108	1.40483	477.085	1.3165	36.551	1.32561	146.091	1.61323	178.899	1.05879	105.801	1.21514	47.8092	1.45754	1055.05	2.75872	236.906	1.36442	183.743	1.611	181.516	1.48807	456.578	1.85335		1.27168		1.55154
12	33.5416	0.274158	57.9473	0.325938	0	0	0	0	42.5219	0.195181	0	0	39.6357	0.219125	62.2578	0.171798	0	0	25.3068	0.279453	0	0	33.9596	0.39003	0	0	107.116	0.280084	0	0	21.8297	0.191395	0	0	58.619	0.237947		0.0764959		0.187665
13	899.432	7.35164	1454.8	8.18287	725.866	6.84708	163.372	9.85064	1841.34	8.45197	1413.7	4.17146	1420.95	7.85568	1470.55	4.05793	248.692	9.0194	855.812	9.4504	1414.52	8.37163	711.481	8.17144	224.95	6.858	3232.09	8.45124	1179.05	6.79055	752.983	6.60191	823.739	6.75303	1480.76	6.01071		7.58878		6.49486
14	67.959	0.555473	64.6596	0.363693	33.0279	0.311552	0	0	83.4666	0.383122	249.782	0.737043	65.3734	0.361414	439.556	1.21294	0	0	27.2295	0.300684	94.42	0.558811	55.6543	0.639195	13.6125	0.415001	238.724	0.624213	78.6597	0.453028	59.6917	0.523357	35.2474	0.288959	142.081	0.576737		0.369707		0.497787
15	58.1321	0.475152	58.6004	0.329612	38.0123	0.35857	0	0	127.605	0.585723	92.0452	0.271602	93.9445	0.519369	156.018	0.430526	18.1456	0.658095	33.9245	0.374615	59.3961	0.351527	0	0	31.8845	0.972053	123.05	0.321748	67.9258	0.391208	27.0853	0.237475	53.2859	0.436839	69.9226	0.283831		0.527615		0.224941
16	0	0	0	0	0	0	0	0	39.9952	0.183583	76.1779	0.224781	42.7483	0.236332	0	0	0	0	0	0	0	0	0	0	0	0	81.0641	0.211965	45.6489	0.262908	22.93	0.201043	28.3547	0.232453	0	0		0.101697		0.0637789
17	199.621	1.63163	181.777	1.02245	184.514	1.74052	20.7809	1.253	283.975	1.30348	528.887	1.56061	240.536	1.3298	767.784	2.11868	31.0651	1.12665	127.302	1.40574	306.029	1.81119	181.487	2.0844	42.8405	1.30607	690.838	1.80639	432.721	2.49219	402.069	3.52521	165.519	1.35693	560.383	2.27471		1.56649		1.70512
18	83.1476	0.67962	184.342	1.03687	47.5872	0.44889	10.3658	0.625011	125.471	0.575925	173.837	0.512949	69.8025	0.385901	245.169	0.676536	25.5896	0.928067	98.5323	1.08805	153.006	0.905541	98.5765	1.13216	19.8729	0.605859	329.61	0.861861	85.2819	0.491168	140.93	1.23563	58.163	0.476822	315.434	1.28041		0.610866		0.844949
19	40.7156	0.332796	40.7699	0.22932	68.7961	0.648953	7.06435	0.42595	154.929	0.711141	318.53	0.939898	142.352	0.78699	374.17	1.03251	0	0	29.4595	0.32531	124.181	0.734947	47.4596	0.545078	17.7591	0.541417	153.487	0.401335	262.106	1.50956	147.194	1.29055	102.539	0.840618	193.253	0.784455		0.678491		0.59744
20	0	0	0	0	0	0	0	0	73.6783	0.338192	117.113	0.345569	40.9884	0.226603	152.364	0.420444	0	0	0	0	0	0	0	0	0	0	0	0	90.7411	0.522609	54.2338	0.475504	34.6767	0.28428	57.0039	0.231391		0.152409		0.147291
21	110.949	0.906861	149.042	0.838323	128.317	1.21042	14.6808	0.885192	225.961	1.03719	494.767	1.45993	161.17	0.89102	391.278	1.07972	29.4448	1.06789	65.1644	0.719585	174.595	1.03332	89.5545	1.02854	48.997	1.49376	331.522	0.86686	160.457	0.924126	117.905	1.03375	94.3853	0.773773	180.926	0.734416		1.03759		0.864632
22	33.5666	0.274362	62.4436	0.351228	36.3737	0.343113	0	0	147.215	0.675737	244.345	0.720997	94.6138	0.523069	228.101	0.629439	0	0	52.5855	0.580681	63.3989	0.375217	0	0	18.9649	0.578177	189.364	0.495146	78.4848	0.452021	0	0	82.2207	0.674047	152.715	0.619901		0.43286		0.339739
23	0	0	74.6901	0.420112	0	0	8.14746	0.491257	0	0	0	0	0	0	0	0	0	0	36.6174	0.404352	90.0263	0.532808	33.5555	0.385388	0	0	188.537	0.492985	0	0	0	0	0	0	131.075	0.53206		0.0592008		0.272615
24	837.285	6.84368	687.778	3.86857	1086.66	10.2504	122.815	7.40522	1960.59	8.99935	2985.34	8.80896	1613.19	8.91847	3844.27	10.6082	142.617	5.17234	364.52	4.02526	1209.35	7.15734	463.028	5.31793	287.169	8.75485	2619.69	6.84994	1750.8	10.0835	903.228	7.91921	1077.2	8.83088	1864.77	7.56949		8.33454		6.23727
25	41.5901	0.339943	50.9417	0.286534	21.2694	0.200635	6.80337	0.410214	141.758	0.650688	137.394	0.405414	99.8039	0.551762	160.111	0.441823	16.067	0.582708	25.3217	0.279618	92.5308	0.54763	47.2465	0.542631	24.6856	0.752584	231.956	0.606517	96.445	0.55546	35.1213	0.307932	57.4303	0.470815	160.903	0.653139		0.516914		0.393382
26	32.8316	0.268354	54.4862	0.30647	22.1689	0.209119	8.12119	0.489673	113.716	0.521971	0	0	81.6242	0.451256	115.752	0.319414	13.5992	0.493208	40.3891	0.446001	83.7811	0.495846	42.9571	0.493366	10.6368	0.324281	119.973	0.313705	45.6648	0.262999	0	0	40.2861	0.330267	61.5952	0.250028		0.373034		0.261866
27	156.735	1.2811	216.875	1.21986	83.6271	0.788854	20.5222	1.2374	198.711	0.912108	163.293	0.481835	199.081	1.10061	248.343	0.685295	41.8505	1.51781	113.803	1.25668	268.818	1.59096	159.522	1.83213	37.1052	1.13122	382.985	1.00142	126.36	0.72775	80.3909	0.70484	96.0888	0.787739	168.719	0.684867		1.09313		0.910433
28	607.093	4.96217	1188.67	6.68594	458.722	4.32712	74.5972	4.49789	921.746	4.23092	3598.33	10.6177	741.215	4.09778	2176.75	6.00667	114.243	4.1433	407.521	4.5001	648.34	3.83711	387.02	4.44497	151.005	4.60366	3016.69	7.88801	941.846	5.42441	728.315	6.38563	448.769	3.67902	1309.81	5.31678		4.36728		5.63437
29	619.804	5.06607	944.342	5.31167	444.498	4.19295	85.8789	5.17814	953.422	4.37632	1027.46	3.03178	838.089	4.63335	985.911	2.72059	145.906	5.29163	468.266	5.17088	740.641	4.38337	435.743	5.00455	149.231	4.54955	1990.76	5.2054	733.071	4.22201	449.769	3.94343	525.257	4.30607	916.649	3.72087		4.55792		3.92873
30	1693.97	13.8459	2901.11	16.318	1089.91	10.2811	230.252	13.8832	2258.58	10.3671	2028.35	5.98512	2153.19	11.9039	2285.51	6.30679	403.809	14.6451	1265.08	13.9698	2140.95	12.6709	1225.92	14.0798	334.496	10.1977	4363.15	11.4087	1497.87	8.62677	1010.59	8.86048	1151.65	9.44123	2117.43	8.5951		11.3311		9.9407
31	71.2952	0.582742	121.809	0.685145	38.2451	0.360766	10.1024	0.609133	79.2451	0.363744	301.169	0.888673	71.8007	0.396948	370.399	1.0221	15.1806	0.55056	43.4958	0.480307	101.502	0.600722	61.5891	0.707357	19.0892	0.581966	194.908	0.509644	66.0741	0.380543	73.6098	0.645386	39.0225	0.319907	213.551	0.866849		0.459766		0.64146
32	88.2703	0.721491	129.641	0.729196	60.7493	0.573048	10.1896	0.614389	116.479	0.534651	86.3015	0.254653	113.303	0.626391	68.0392	0.187752	29.8303	1.08187	57.9539	0.639962	118.17	0.699371	57.7097	0.662802	27.2555	0.830932	149.577	0.391112	87.5281	0.504105	53.1998	0.466439	50.4604	0.413676	85.2434	0.346021		0.665059		0.429233
33	28.8762	0.236024	0	0	22.9275	0.216275	0	0	0	0	0	0	41.9768	0.232067	0	0	0	0	0	0	0	0	0	0	0	0	0	0	0	0	0	0	46.3785	0.380212	0	0		0.118286		0
34	0	0	0	0	0	0	0	0	48.0866	0.220723	65.7896	0.194128	0	0	85.3983	0.235654	0	0	25.1977	0.278248	0	0	0	0	0	0	0	0	0	0	0	0	35.9916	0.29506	47.415	0.192467		0.0573092		0.0900497
35	157.135	1.28437	359.531	2.02226	74.8984	0.706516	18.9719	1.14393	174.69	0.80185	518.127	1.52886	153.904	0.850851	657.726	1.81498	23.0272	0.835136	150.53	1.66224	178.775	1.05805	135.486	1.55606	30.2143	0.921134	774.421	2.02495	190.314	1.09608	287.113	2.51732	92.1261	0.755252	661.71	2.68602		0.923249		1.69566
36	585.57	4.78625	459.326	2.58359	684.073	6.45286	63.8111	3.84754	1051.36	4.82589	1399.15	4.12853	764.802	4.22818	1429.49	3.94463	125.439	4.54936	750.345	8.28577	759.735	4.49638	370.211	4.25192	79.7667	2.43182	671.396	1.75556	560.076	3.22567	239.959	2.10388	1072.82	8.79504	1530.57	6.2129		4.86572		3.71143
37	43.5414	0.355892	0	0	47.938	0.452199	6.04772	0.364652	86.5828	0.397425	108.739	0.320861	64.4753	0.356449	110.187	0.304058	14.0938	0.511146	29.7267	0.328261	85.0723	0.503488	30.4174	0.349347	16.2522	0.495476	0	0	102.037	0.587664	55.4993	0.4866	65.0851	0.533569	69.3918	0.281676		0.465923		0.243545
38	141.095	1.15326	225.253	1.26699	95.4551	0.900427	14.0717	0.848466	137.907	0.633009	337.301	0.995289	123.196	0.681085	369.915	1.02077	31.5585	1.14454	68.779	0.759499	172.158	1.01889	103.458	1.18822	33.1281	1.00997	350.056	0.915321	108.194	0.623128	86.2261	0.756002	80.0231	0.656031	143.491	0.58246		0.868927		0.833302
39	0	0	47.2395	0.265709	0	0	0	0	0	0	77.6251	0.229052	0	0	0	0	0	0	0	0	0	0	0	0	0	0	89.256	0.233385	0	0	0	0	0	0	0	0		0		0.0728146
40	0	0	0	0	0	0	0	0	214.885	0.986346	325.657	0.960931	0	0	0	0	0	0	0	0	0	0	0	0	0	0	0	0	0	0	0	0	0	0	0	0		0.109594		0.0960931
41	124.355	1.01643	220.873	1.24235	136.726	1.28974	16.3654	0.986765	0	0	0	0	235.211	1.30036	465.903	1.28564	34.8157	1.26267	169.445	1.87111	201.03	1.18977	99.6838	1.14488	30.67	0.935027	374.646	0.97962	179.634	1.03457	123.836	1.08576	323.337	2.65072	507.345	2.05942		1.18659		1.06555
42	0	0	0	0	0	0	0	0	0	0	0	0	0	0	0	0	0	0	0	0	0	0	0	0	0	0	0	0	0	0	0	0	0	0	0	0		0		0
43	57.5005	0.469989	134.455	0.756274	34.3707	0.324218	8.33441	0.50253	90.3965	0.414931	223.384	0.659148	76.9584	0.425462	266.129	0.734375	14.7579	0.535231	64.2337	0.709307	73.5881	0.435521	48.98	0.562541	10.6701	0.325297	312.245	0.816453	70.8443	0.408017	94.2	0.825914	45.2372	0.370856	252.229	1.02385		0.412169		0.659039
44	39.2786	0.32105	108.03	0.607639	0	0	7.24704	0.436966	49.4807	0.227122	248.666	0.733749	42.683	0.235972	281.928	0.777972	0	0	56.9599	0.628986	64.4681	0.381545	40.9761	0.470615	0	0	261.591	0.684004	46.295	0.266629	103.099	0.90394	0	0	279.809	1.1358		0.159146		0.637967
45	329.329	2.69182	295.399	1.66154	410.058	3.86808	45.5286	2.74518	709.714	3.25767	1013.82	2.99151	479.967	2.65348	940.229	2.59453	105.205	3.81549	319.36	3.52657	431.198	2.55198	197.588	2.26931	63.0243	1.9214	525.281	1.3735	533.6	3.07318	251.452	2.20465	416.303	3.41287	584.91	2.37427		3.02733		2.17411
46	80.3076	0.656407	127.094	0.714868	62.9834	0.594122	13.341	0.804406	163.823	0.751968	148.001	0.436713	99.9626	0.55264	177.885	0.49087	36.397	1.32002	62.107	0.685824	219.032	1.29631	103.913	1.19345	33.3688	1.01731	281.767	0.736762	136.719	0.787409	94.5546	0.829024	85.1409	0.697987	157.054	0.637513		0.852686		0.652943
47	177.175	1.44817	169.407	0.952867	191.677	1.80809	23.1918	1.39837	379.053	1.7399	429.889	1.26849	336.452	1.86006	602.775	1.66334	67.8855	2.46203	142.41	1.57258	292.848	1.73318	130.765	1.50185	31.9949	0.97542	233.836	0.611432	188.353	1.08479	69.6311	0.610503	159.958	1.31134	187.316	0.760356		1.60255		1.03398
48	455.88	3.7262	476.947	2.6827	357.227	3.36972	48.412	2.91904	522.585	2.39873	825.755	2.43659	524.706	2.90082	1082.47	2.98703	107.285	3.89096	207.594	2.29238	559.574	3.31176	314.64	3.61367	104.555	3.18755	953.293	2.49266	516.224	2.97311	298.114	2.61377	346.213	2.83827	527.614	2.1417		3.17746		2.41795
49	0	0	0	0	0	0	13.7704	0.830299	164.193	0.753666	0	0	0	0	0	0	38.0842	1.38121	37.6705	0.41598	216.361	1.2805	83.1415	0.954888	40.9044	1.24704	225.068	0.588505	0	0	0	0	89.7595	0.735851	0	0		0.599808		0.278967
50	139.067	1.13668	330.574	1.85939	63.7494	0.601348	15.2091	0.917044	136.843	0.628125	562.983	1.66122	159.903	0.884019	633.937	1.74933	32.0135	1.16104	169.521	1.87195	178.574	1.05686	117.996	1.3552	25.5312	0.778362	660.096	1.72601	158.572	0.913273	236.517	2.07371	87.0628	0.713743	603.853	2.45117		0.874829		1.5665
51	0	0	0	0	0	0	0	0	0	0	0	0	0	0	0	0	0	0	0	0	0	0	0	0	0	0	0	0	0	0	0	0	0	0	0	0		0		0
52	31.1749	0.254813	73.7744	0.414961	27.5469	0.259849	0	0	39.5977	0.181758	76.4891	0.2257	42.71	0.236121	0	0	0	0	33.3544	0.368319	0	0	32.8578	0.377375	11.2243	0.342191	115.963	0.30322	36.3536	0.209373	49.9866	0.438266	0	0	100.598	0.408347		0.164901		0.253619
53	0	0	0	0	0	0	0	0	0	0	71.6935	0.211549	0	0	153.682	0.424082	0	0	21.1172	0.233189	0	0	0	0	0	0	0	0	0	0	0	0	0	0	0	0		0		0.086882
54	1694.6	13.851	3149.27	17.7138	1083.34	10.2191	174.967	10.5498	1650.53	7.57615	3138.25	9.26016	1955.17	10.8091	3186.29	8.79247	337.068	12.2246	1093.94	12.0799	1528.94	9.04882	1067.78	12.2635	320.928	9.78406	4389.65	11.478	1417.9	8.16616	1113.77	9.76514	1059.05	8.68209	2391.73	9.70855		10.0401		10.1611
55	58.7346	0.480076	95.056	0.534664	34.2381	0.322968	6.5088	0.392453	55.8436	0.256329	0	0	73.3526	0.405527	0	0	0	0	0	0	0	0	30.5811	0.351227	13.7416	0.418935	115.114	0.300997	58.1031	0.334635	0	0	30.4867	0.249931	0	0		0.274267		0.157934
56	238.554	1.94986	352.345	1.98185	163.213	1.53959	26.5308	1.59969	263.465	1.20934	847.019	2.49933	239.678	1.32505	420.146	1.15938	43.6037	1.58139	159.496	1.76125	248.665	1.47169	144.151	1.65559	48.1759	1.46873	492.45	1.28765	258.843	1.49077	238.89	2.09451	180.701	1.48139	391.113	1.58761		1.50198		1.56269
57	29.2247	0.238872	42.7339	0.240367	31.1734	0.294059	6.45808	0.389395	74.7647	0.343179	114.878	0.338975	39.7294	0.219642	227.739	0.628439	0	0	57.07	0.630202	97.3501	0.576152	37.4742	0.430394	16.8117	0.512535	135.345	0.353897	79.6356	0.458649	65.3938	0.573351	48.9801	0.40154	98.7838	0.400984		0.338292		0.3986
58	0	0	54.98	0.309248	0	0	0	0	0	0	191.989	0.56651	0	0	153.736	0.424231	0	0	23.0434	0.254459	0	0	0	0	0	0	0	0	0	0	29.6852	0.26027	0	0	79.957	0.324562		0		0.213928
59	0	0	0	0	0	0	0	0	0	0	0	0	0	0	100.216	0.276542	0	0	0	0	0	0	0	0	0	0	0	0	0	0	20.8363	0.182686	0	0	0	0		0		0.0459228
60	0	0	0	0	0	0	0	0	0	0	0	0	0	0	93.3679	0.257646	0	0	0	0	0	0	0	0	12.6234	0.384845	0	0	0	0	0	0	23.0587	0.189036	0	0		0.0637646		0.0257646
61	65.2498	0.533329	200.349	1.12691	35.0514	0.330639	7.1727	0.432483	52.7687	0.242215	344.905	1.01773	76.6988	0.424027	310.891	0.857895	0	0	72.4329	0.799848	0	0	47.7871	0.548839	11.7894	0.359421	309.987	0.810549	66.3881	0.382352	153.507	1.3459	37.6448	0.308613	220.236	0.893982		0.286733		0.783413
62	36.1114	0.295162	64.5255	0.362939	20.3547	0.192006	0	0	0	0	165.741	0.48906	35.6902	0.197312	105.217	0.290345	0	0	27.2249	0.300634	0	0	28.1784	0.321655	0	0	104.289	0.272695	0	0	45.3771	0.397851	0	0	80.9254	0.328493		0.0760533		0.276367
63	26.4854	0.216482	34.5291	0.194217	0	0	0	0	0	0	0	0	0	0	0	0	0	0	0	0	0	0	0	0	0	0	0	0	38.874	0.223888	0	0	0	0	0	0		0.0489301		0.0194217
64	47.8364	0.390998	48.9218	0.275172	40.3284	0.380417	6.58284	0.396917	60.9479	0.279758	0	0	48.8687	0.270169	0	0	0	0	21.8689	0.24149	76.8768	0.454984	39.4914	0.453562	18.9285	0.577066	131.114	0.342835	63.1431	0.363663	24.0588	0.21094	48.4716	0.397371	50.8328	0.206341		0.346047		0.212726
65	29.795	0.243534	54.1967	0.304842	0	0	0	0	0	0	145.936	0.430619	41.5281	0.229586	142.882	0.39428	0	0	34.0765	0.376293	0	0	26.0178	0.298817	0	0	110.915	0.290019	39.7664	0.229028	59.3069	0.519983	26.8439	0.220067	98.9802	0.401782		0.102468		0.301664
66	0	0	0	0	0	0	0	0	0	0	0	0	0	0	0	0	0	0	0	0	0	0	0	0	0	0	0	0	0	0	0	0	0	0	0	0		0		0
SUM:	12234.4		17778.6		10601.1		1658.49		21785.9		33889.8		18088.2		36238.8		2757.3		9055.83		16896.6		8706.93		3280.12		38244		17363.1		11405.5		12198.1		24635.3
		Sum in %		Sum in %		Sum in %		Sum in %		Sum in %		Sum in %		Sum in %		Sum in %		Sum in %		Sum in %		Sum in %		Sum in %		Sum in %		Sum in %		Sum in %		Sum in %		Sum in %		Sum in %		Average Controls		Average Tumor
Paucimannosidic		1.70845		0.613468		1.52316		1.42148		1.14466		1.85561		0.797879		2.22228		0.675989		0.843447		1.93454		2.40742		1.30799		1.34649		1.91623		3.15618		0.814159		2.00394		1.31367		1.76337
Oligomannose		9.47228		11.6095		7.23396		9.06513		6.20614		10.0819		7.2991		11.1945		8.89265		10.9446		9.7026		11.5223		8.23673		11.694		8.17027		13.3782		8.37005		13.875		8.17598		11.485
Hybrid		3.7121		4.51751		2.62636		2.88702		2.99893		3.61241		2.5441		4.2844		3.94319		4.23303		3.93323		5.11644		3.64029		3.73173		2.58223		4.20037		2.5036		4.32134		3.16489		4.10047
Complex Neutral		30.2718		29.9318		28.4235		24.0955		22.792		26.5379		24.8963		23.7216		28.578		31.1414		23.4452		27.499		21.7028		20.7881		21.7158		22.32		27.916		24.8386		25.5268		25.6527
Total NeuAc		61.1871		59.2397		65.2544		67.2153		71.1476		64.6074		68.5572		64.9183		62.7746		57.5854		66.6856		61.0209		69.8001		68.8497		71.2665		65.5136		63.9835		61.6938		66.7396		63.4049
Core Fuc		63.9402		70.9161		56.3622		59.9878		54.0975		55.1052		56.8367		48.2467		65.0934		69.9791		56.0811		62.526		51.1321		60.0731		51.0357		54.7302		55.1929		55.8462		56.6413		59.7123
Triantennary		7.12256		6.38921		9.14824		7.21842		11.1684		12.9764		11.2293		13.5991		4.17896		6.24579		9.39772		8.35571		10.7696		7.94171		16.1115		14.8368		11.0785		10.7623		10.0228		9.81394
a2,3-NeuAc		31.6728		35.2397		26.3282		35.0472		32.1948		19.388		32.1186		20.4496		37.3139		34.8626		33.7281		35.4145		29.0553		31.2331		27.4389		26.1652		27.9906		25.6911		30.8712		29.2768
a2,3-NeuAc + Fuc		28.5941		32.0193		23.4442		30.9535		26.6853		15.7989		27.126		15.628		32.3672		31.0259		28.1573		29.5479		25.7967		27.5839		21.6342		21.4183		23.2973		21.4708		26.3447		25.0496
a2,6-NeuAc		29.6549		23.8059		39.9812		32.9274		42.5218		47.8774		38.7319		47.437		27.5692		22.5854		34.4336		26.3224		43.4678		38.0672		46.6271		40.625		38.8242		37.5174		37.9791		35.2406
a2,6-NeuAc + Fuc		8.7169		10.9231		8.91384		8.95575		10.5507		16.5666		9.36439		11.8727		9.20562		8.61657		8.48118		8.06984		12.0893		14.3705		10.8843		10.7865		8.82122		10.562		9.66973		11.1915
1 NeuAc		34.8603		35.7354		31.7892		33.6546		32.3639		30.0388		34.0732		29.3979		33.6855		31.8841		32.9861		33.9231		32.7767		34.8353		31.9012		30.345		30.0965		29.154		32.7258		32.1076
2 NeuAc		23.732		20.7261		30.0006		29.6895		33.3377		28.8958		29.8079		30.345		25.6001		23.0682		29.0767		24.0295		32.0856		29.8628		33.9198		30.9014		29.5786		28.1205		29.6821		27.2932
3 NeuAc		1.60231		1.02096		2.59927		2.48042		4.59979		3.54925		3.85661		3.97406		2.66041		1.32876		3.3226		1.79392		4.017		2.08095		4.36057		2.99006		3.57253		2.82378		3.39901		2.44913
